# Supplementary material for: A frontal transcallosal inhibition loop mediates interhemispheric balance in visuospatial processing
Source: Nat Commun. 2023 Aug 25;14:5213. doi: 10.1038/s41467-023-40985-5 (PMC10457336; doi:10.1038/s41467-023-40985-5)
Supplement: Supplementary file 4 — Supplementary Data 1 [file 41467_2023_40985_MOESM4_ESM.xlsx]

## Sheet: Sheet1
Unilateral manipulation Δ rates at 100% and 12.5% contrast levels
		Δ hit rateon - off (%)		Δ FA rateon - off (%)		Δ latencyon - off (ms)
		1	0.125	1	0.125	1	0.125
Inactivation of CPNs	contra	-5.5 ± 2.1	-7.1 ± 3.0	4.8 ± 2.1	5.4 ± 1.9	10.6 ± 10.2	49.3 ± 18.4
	ipsi	6.5 ± 2.0	7.3 ± 1.8	-3.7 ± 2.3	-4.8 ± 2.1	-9.2 ± 10.3	-51.3 ± 12.3
Activation of CPNs	contra	6.4 ± 1.5	10.0 ± 3.0	-4.3 ± 2.3	-6.2 ± 2.1	9.6 ± 22.7	-38.2 ± 11.8
	ipsi	-6.1 ± 1.6	-4.4 ± 1.7	8.3 ± 2.5	2.1 ± 1.3	8.8 ± 10.4	51.6 ± 21.6
Inactivation of CPN callosal-projection axons	contra	7.0 ± 2.8	13.3 ± 3.4	-5.5 ± 2.3	-6.0 ± 2.1	5.5 ±13.0	-59.7 ± 7.6
	ipsi	-4.6 ± 1.1	-6.1 ± 2.3	12.5 ± 3.2	8.5 ± 4.2	-19.0 ± 21.0	67.1 ± 23.2
Activation of PV+cal neurons	contra	-6.2 ± 2.4	-11.9 ± 2.7	6.5 ± 2.4	7.3 ± 3.9	25.7 ± 28.3	-13.4 ± 15.8
	ipsi	6.5 ± 1.3	9.8 ± 4.5	-5.0 ± 2.8	-6.0 ± 2.3	6.2 ± 12.4	-70.4 ± 51.6
Activation of PV+ neurons	contra	-7.0 ± 1.6	-9.7 ± 0.8	8.2 ± 1.5	5.6 ± 1.1	28.3 ± 8.4	32.6 ± 11.5
	ipsi	5.8 ± 1.9	9.5 ± 2.3	-4.4 ± 1.5	-5.4 ± 2.1	1.7 ± 10.5	-30.2 ± 10.6
