# Supplementary material for: A frontal transcallosal inhibition loop mediates interhemispheric balance in visuospatial processing
Source: Nat Commun. 2023 Aug 25;14:5213. doi: 10.1038/s41467-023-40985-5 (PMC10457336; doi:10.1038/s41467-023-40985-5)
Supplement: Supplementary file 5 — Supplementary Data 2 [file 41467_2023_40985_MOESM5_ESM.xlsx]

## Sheet: Fig. 1c
Figure 1c: Control learning1
Test of Within-Subjects Effects
Measure:	hit
Source		Type III Sum of Squares	df	Mean Square	F	Sig.	Partial Eta Squared
side	Sphericity Assumed	0.0117379	1	0.0117379	0.0664606	0.803069	0.00823913
Error (side)	Sphericity Assumed	1.41291	8	0.176614
day	Sphericity Assumed	14.7651	9	1.64057	83.2179	1.93142e-34	0.912298
Error(day)	Sphericity Assumed	1.41942	72	0.0197141
side * day	Sphericity Assumed	0.202655	9	0.0225173	0.99582	0.451371	0.110698
Error(side*day)	Sphericity Assumed	1.62805	72	0.0226118

## Sheet: Fig. 1e
Figure 1e: ACA-lesion learning1
Test of Within-Subjects Effects
Measure:	hit
Source		Type III Sum of Squares	df	Mean Square	F	Sig.	Partial Eta Squared
side	Sphericity Assumed	26.2405	1	26.2405	161.656	4.86086e-11	0.889902
Error (side)	Sphericity Assumed	3.24645	20	0.162323
day	Sphericity Assumed	10.8787	11	0.988977	48.445	1.18338e-52	0.707795
Error(day)	Sphericity Assumed	4.49117	220	0.0204144
side * day	Sphericity Assumed	3.60148	11	0.327408	19.8515	1.72139e-27	0.498137
Error(side*day)	Sphericity Assumed	3.62842	220	0.0164928

## Sheet: Fig. 1f
Figure 1f: RSP-lesion learning1
Test of Within-Subjects Effects
Measure:	hit
Source		Type III Sum of Squares	df	Mean Square	F	Sig.	Partial Eta Squared
side	Sphericity Assumed	1.27492	1	1.27492	4.95417	0.0676561	0.452263
Error (side)	Sphericity Assumed	1.54405	6	0.257342
day	Sphericity Assumed	10.4943	12	0.874529	38.4131	1.86994e-26	0.864905
Error(day)	Sphericity Assumed	1.63918	72	0.0227664
side * day	Sphericity Assumed	0.777272	12	0.0647726	1.92009	0.0458145	0.242433
Error(side*day)	Sphericity Assumed	2.42886	72	0.0337342

## Sheet: Fig. 1g
Figure 1g: PTLp-lesion learning1
Test of Within-Subjects Effects
Measure:	hit
Source		Type III Sum of Squares	df	Mean Square	F	Sig.	Partial Eta Squared
side	Sphericity Assumed	2.78842	1	2.78842	12.3878	0.0169258	0.712442
Error (side)	Sphericity Assumed	1.12547	5	0.225094
day	Sphericity Assumed	7.08498	12	0.590415	21.8487	1.51873e-17	0.813771
Error(day)	Sphericity Assumed	1.62137	60	0.0270228
side * day	Sphericity Assumed	1.23195	12	0.102662	5.43555	3.76455e-06	0.520869
Error(side*day)	Sphericity Assumed	1.13323	60	0.0188871

## Sheet: Fig. 1i
Figure 1i: Control test - Hit rate									Figure 1i: Control test - FA rate
Test of Within-Subjects Effects									Test of Within-Subjects Effects
Measure:	hit								Measure:	fa
Source		Type III Sum of Squares	df	Mean Square	F	Sig.	Partial Eta Squared		Source		Type III Sum of Squares	df	Mean Square	F	Sig.	Partial Eta Squared
side	Sphericity Assumed	0.000250344	1	0.000250344	0.0777345	0.788448	0.010983		side	Sphericity Assumed	0.000343158	1	0.000343158	0.00873158	0.92817	0.00124582
Error (side)	Sphericity Assumed	0.0225435	7	0.0032205					Error (side)	Sphericity Assumed	0.275106	7	0.0393008
contrast	Sphericity Assumed	9.01449	6	1.50242	206.923	1.53892e-29	0.967278		contrast	Sphericity Assumed	1.14952	6	0.191587	23.102	7.61643e-12	0.767457
Error (contrast)	Sphericity Assumed	0.304952	42	0.00726075					Error (contrast)	Sphericity Assumed	0.348311	42	0.00829311
side * contrast	Sphericity Assumed	0.00884866	6	0.00147478	0.691639	0.657533	0.0899209		side * contrast	Sphericity Assumed	0.0197518	6	0.00329197	0.640719	0.697014	0.0838558
Error (side*contrast)	Sphericity Assumed	0.0895562	42	0.00213229					Error (side*contrast)	Sphericity Assumed	0.215793	42	0.00513793

## Sheet: Fig. 1j
Figure 1j: ACA-lesion test - Hit rate									Figure 1j: ACA-lesion test - FA rate
Test of Within-Subjects Effects									Test of Within-Subjects Effects
Measure:	hit								Measure:	fa
Source		Type III Sum of Squares	df	Mean Square	F	Sig.	Partial Eta Squared		Source		Type III Sum of Squares	df	Mean Square	F	Sig.	Partial Eta Squared
side	Sphericity Assumed	7.44713	1	7.44713	124.323	5.81128e-07	0.925553		side	Sphericity Assumed	0.202572	1	0.202572	8.94268	0.0135637	0.472092
Error (side)	Sphericity Assumed	0.599014	10	0.0599014					Error (side)	Sphericity Assumed	0.226523	10	0.0226523
contrast	Sphericity Assumed	5.13857	6	0.856429	131.598	1.26556e-32	0.929378		contrast	Sphericity Assumed	0.407235	6	0.0678725	20.6937	5.69028e-13	0.6742
Error (contrast)	Sphericity Assumed	0.390475	60	0.00650792					Error (contrast)	Sphericity Assumed	0.196792	60	0.00327987
side * contrast	Sphericity Assumed	1.43354	6	0.238923	40.4381	2.67744e-19	0.801737		side * contrast	Sphericity Assumed	0.0621429	6	0.0103572	6.95635	1.2072e-05	0.41025
Error (side*contrast)	Sphericity Assumed	0.354503	60	0.00590838					Error (side*contrast)	Sphericity Assumed	0.0893326	60	0.00148888

## Sheet: Fig. 4cd
Figure 4cd: Inhibition of ACA CPNs				Test of Within-Subjects Effects
Hit rate
side*contrast*laser								side*contrast @contra								laser @contra_100
source	Type III Sum of Squares	df	Mean Square	F	Sig.	Partial Eta Squared		source	Type III Sum of Squares	df	Mean Square	F	Sig.	Partial Eta Squared		source	Type III Sum of Squares	df	Mean Square	F	Sig.	Partial Eta Squared
side	0.0556228	1	0.0556228	1.59011	0.229471	0.108986		contrast	0.220233	1	0.220233	20.2034	0.000602987	0.608473		laser	0.0209927	1	0.0209927	6.735	0.0222078	0.341272
Error (side)	0.454745	13	0.0349804					Error(contrast)	0.141711	13	0.0109008					Error (laser)	0.0405205	13	0.00311696
contrast	0.404165	1	0.404165	26.9462	0.000173799	0.674563		laser	0.0555646	1	0.0555646	30.0348	0.000105607	0.697919		laser @contra_12
Error(contrast)	0.194986	13	0.0149989					Error (laser)	0.02405	13	0.00185					source	Type III Sum of Squares	df	Mean Square	F	Sig.	Partial Eta Squared
laser	0.000249404	1	0.000249404	0.199321	0.662615	0.0151009		contrast * laser	0.000949738	1	0.000949738	0.116372	0.738454	0.00887223		laser	0.0355216	1	0.0355216	5.15231	0.0408784	0.283838
Error (laser)	0.0162665	13	0.00125127					Error (contrast*laser)	0.106096	13	0.00816126					Error (laser)	0.0896259	13	0.0068943
side * contrast	0.00078046	1	0.00078046	0.138067	0.716196	0.0105089		side*contrast @ipsi								laser @ipsi_100
Error (side*contrast)	0.0734861	13	0.00565278					source	Type III Sum of Squares	df	Mean Square	F	Sig.	Partial Eta Squared		source	Type III Sum of Squares	df	Mean Square	F	Sig.	Partial Eta Squared
side * laser	0.121908	1	0.121908	53.9634	5.61612e-06	0.805864		contrast	0.184712	1	0.184712	18.9431	0.00078356	0.593027		laser	0.0297373	1	0.0297373	10.9285	0.00568359	0.456715
Error (side*laser)	0.0293681	13	0.00225908					Error (contrast)	0.126762	13	0.00975089					Error (laser)	0.0353739	13	0.00272107
contrast * laser	0.000138386	1	0.000138386	0.0177938	0.895925	0.00136688		laser	0.0665926	1	0.0665926	40.1077	2.60447e-05	0.755214		laser @ipsi_12
Error (contrast*laser)	0.101103	13	0.00777719					Error (laser)	0.0215845	13	0.00166035					source	Type III Sum of Squares	df	Mean Square	F	Sig.	Partial Eta Squared
side * contrast * laser	0.00101246	1	0.00101246	0.279578	0.605888	0.0210533		contrast * laser	0.000201111	1	0.000201111	0.0621227	0.807067	0.00475595		laser	0.0370564	1	0.0370564	17.0249	0.00119333	0.567026
Error(side*contrast*laser)	0.0470782	13	0.0036214					Error (contrast*laser)	0.0420852	13	0.00323732					Error (laser)	0.0282958	13	0.0021766
FA rate
side*contrast*laser								side*contrast @contra								laser @contra_100
source	Type III Sum of Squares	df	Mean Square	F	Sig.	Partial Eta Squared		source	Type III Sum of Squares	df	Mean Square	F	Sig.	Partial Eta Squared		source	Type III Sum of Squares	df	Mean Square	F	Sig.	Partial Eta Squared
side	0.0114311	1	0.0114311	0.565092	0.465609	0.0416578		contrast	0.0149813	1	0.0149813	2.78265	0.119184	0.176311		laser	0.016197	1	0.016197	5.24684	0.0393389	0.287548
Error (side)	0.262973	13	0.0202287					Error (contrast)	0.0699896	13	0.00538382					Error (laser)	0.040131	13	0.003087
contrast	0.0742489	1	0.0742489	49.0851	9.25683e-06	0.79061		laser	0.0365277	1	0.0365277	9.84727	0.00785039	0.431004		laser @contra_12
Error (contrast)	0.0196646	13	0.00151266					Error (laser)	0.0482226	13	0.00370943					source	Type III Sum of Squares	df	Mean Square	F	Sig.	Partial Eta Squared
laser	0.000520358	1	0.000520358	0.129779	0.724447	0.00988432		contrast * laser	0.000124078	1	0.000124078	0.0628606	0.805949	0.00481216		laser	0.0204548	1	0.0204548	7.87847	0.0148336	0.377349
Error (laser)	0.0521244	13	0.00400957					Error(contrast*laser)	0.0256603	13	0.00197387					Error (laser)	0.0337518	13	0.00259629
side * contrast	0.0098783	1	0.0098783	1.27563	0.279124	0.089357		side*contrast @ipsi								laser @ipsi_100
Error (side*contrast)	0.10067	13	0.00774388					source	Type III Sum of Squares	df	Mean Square	F	Sig.	Partial Eta Squared		source	Type III Sum of Squares	df	Mean Square	F	Sig.	Partial Eta Squared
side * laser	0.0612446	1	0.0612446	22.2433	0.000403196	0.631136		contrast	0.069146	1	0.069146	17.8546	0.000991395	0.57867		laser	0.00942547	1	0.00942547	2.45107	0.141454	0.158635
Error (side*laser)	0.0357941	13	0.00275339					Error(contrast)	0.0503453	13	0.00387272					Error (laser)	0.0499908	13	0.00384544
contrast * laser	5.43342e-05	1	5.43342e-05	0.0275372	0.870754	0.00211377		laser	0.0252372	1	0.0252372	8.2649	0.0130208	0.388664		laser @ipsi_12
Error (contrast*laser)	0.0256506	13	0.00197312					Error (laser)	0.039696	13	0.00305354					source	Type III Sum of Squares	df	Mean Square	F	Sig.	Partial Eta Squared
side * contrast * laser	0.000534727	1	0.000534727	0.140549	0.71378	0.0106959		contrast * laser	0.000464983	1	0.000464983	0.122242	0.732215	0.0093156		laser	0.0162767	1	0.0162767	5.40413	0.0369265	0.293637
Error (side*contrast*laser)	0.0494591	13	0.00380455					Error(contrast*laser)	0.0494494	13	0.0038038					Error (laser)	0.0391547	13	0.0030119
Reaction time
side*contrast*laser								side*contrast @contra								laser @contra_100
source	Type III Sum of Squares	df	Mean Square	F	Sig.	Partial Eta Squared		source	Type III Sum of Squares	df	Mean Square	F	Sig.	Partial Eta Squared		source	Type III Sum of Squares	df	Mean Square	F	Sig.	Partial Eta Squared
side	2045.31	1	2045.31	0.708326	0.415214	0.0516712		contrast	101866	1	101866	40.561	2.46163e-05	0.757286		laser	788.102	1	788.102	1.08231	0.317143	0.0768563
Error (side)	37537.8	13	2887.52					Error(contrast)	32648.4	13	2511.42					Error (laser)	9466.13	13	728.164
contrast	154264	1	154264	64.3123	2.17735e-06	0.831851		laser	12579.6	1	12579.6	7.212	0.019	0.357		laser @contra_12
Error (contrast)	31182.7	13	2398.67					Error (laser)	22675.4	13	1744.26					source	Type III Sum of Squares	df	Mean Square	F	Sig.	Partial Eta Squared
laser	0.483	1	0.483	0	0.986	0		contrast * laser	5250.06	1	5250.06	3.859	0.071	0.229		laser	17041.6	1	17041.6	7.17	0.019	0.355
Error (laser)	20319.1	13	1563.01					Error (contrast*laser)	17687	13	1360.54					Error (laser)	30896.3	13	2376.64
side * contrast	3434.19	1	3434.19	2.044	0.176	0.136		side*contrast @ipsi								laser @ipsi_100
Error (side*contrast)	21839.7	13	1679.98					source	Type III Sum of Squares	df	Mean Square	F	Sig.	Partial Eta Squared		source	Type III Sum of Squares	df	Mean Square	F	Sig.	Partial Eta Squared
side * laser	25380.1	1	25380.1	25.598	0.000218765	0.663		contrast	55832.4	1	55832.4	35.6246	4.67938e-05	0.732645		laser	595.352	1	595.352	0.796044	0.388496	0.0577009
Error (side*laser)	12889.1	13	991.468					Error (contrast)	20374.2	13	1567.25					Error (laser)	9722.55	13	747.889
contrast * laser	19.08	1	19.08	0.022	0.884	0.002		laser	12800.9	1	12800.9	15.7995	0.00158544	0.548603		laser @ipsi_12
Error (contrast*laser)	11151.7	13	857.821					Error (laser)	10532.8	13	810.214					source	Type III Sum of Squares	df	Mean Square	F	Sig.	Partial Eta Squared
side * contrast * laser	11414.4	1	11414.4	7.579	0.016	0.368		contrast * laser	6183.41	1	6183.41	6.1624	0.0274846	0.321588		laser	18389	1	18389	17.2548	0.00113297	0.570316
Error (side*contrast*laser)	19579.7	13	1506.13					Error(contrast*laser)	13044.3	13	1003.41					Error(laser)	13854.6	13	1065.73

## Sheet: Fig. 4ef
Figure 4ef: Activation of ACA CPNs				Test of Within-Subjects Effects
Hit rate
side*contrast*laser								side*contrast @contra								laser @contra_100
source	Type III Sum of Squares	df	Mean Square	F	Sig.	Partial Eta Squared		source	Type III Sum of Squares	df	Mean Square	F	Sig.	Partial Eta Squared		source	Type III Sum of Squares	df	Mean Square	F	Sig.	Partial Eta Squared
side	0.0503658	1	0.0503658	3.72135	0.0898482	0.317485		contrast	0.323237	1	0.323237	69.4385	3.25219e-05	0.896692		laser	0.0181999	1	0.0181999	18.7714	0.00250321	0.701174
Error(side)	0.108274	8	0.0135343					Error (contrast)	0.0372401	8	0.00465502					Error(laser)	0.00775644	8	0.000969555
contrast	0.608536	1	0.608536	99.916	8.51485e-06	0.925868		laser	0.0604577	1	0.0604577	18.0741	0.00279399	0.693182		laser @contra_12
Error (contrast)	0.0487238	8	0.00609048					Error(laser)	0.02676	8	0.003345					source	Type III Sum of Squares	df	Mean Square	F	Sig.	Partial Eta Squared
laser	0.00399651	1	0.00399651	1.97591	0.197449	0.198068		contrast * laser	0.00303537	1	0.00303537	1.78438	0.218364	0.18237		laser	0.0452932	1	0.0452932	11.1107	0.0103339	0.581387
Error (laser)	0.016181	8	0.00202262					Error (contrast*laser)	0.0136086	8	0.00170108					Error (laser)	0.0326122	8	0.00407652
side * contrast	0.000573562	1	0.000573562	0.0824323	0.781324	0.010199		side*contrast @ipsi								laser @ipsi_100
Error (side*contrast)	0.0556638	8	0.00695798					source	Type III Sum of Squares	df	Mean Square	F	Sig.	Partial Eta Squared		source	Type III Sum of Squares	df	Mean Square	F	Sig.	Partial Eta Squared
side * laser	0.0809465	1	0.0809465	27.8814	0.000745955	0.777043		contrast	0.285872	1	0.285872	34.059	0.0003889	0.809791		laser	0.016595	1	0.016595	13.6751	0.00606018	0.630912
Error (side*laser)	0.023226	8	0.00290325					Error (contrast)	0.0671475	8	0.00839344					Error (laser)	0.00970816	8	0.00121352
contrast * laser	0.00326412	1	0.00326412	2.3767	0.161728	0.229042		laser	0.0244853	1	0.0244853	15.4885	0.00432287	0.659408		laser @ipsi_12
Error (contrast*laser)	0.010987	8	0.00137338					Error (laser)	0.0126469	8	0.00158087					source	Type III Sum of Squares	df	Mean Square	F	Sig.	Partial Eta Squared
side * contrast * laser	0.000431913	1	0.000431913	0.337579	0.577228	0.0404888		contrast * laser	0.000660659	1	0.000660659	0.694156	0.428925	0.0798417		laser	0.00855099	1	0.00855099	6.48248	0.0343843	0.447608
Error (side*contrast*laser)	0.0102355	8	0.00127944					Error(contrast*laser)	0.00761395	8	0.000951744					Error (laser)	0.0105527	8	0.00131909
FA rate
side*contrast*laser								side*contrast @contra								laser @contra_100
source	Type III Sum of Squares	df	Mean Square	F	Sig.	Partial Eta Squared		source	Type III Sum of Squares	df	Mean Square	F	Sig.	Partial Eta Squared		source	Type III Sum of Squares	df	Mean Square	F	Sig.	Partial Eta Squared
side	0.0157901	1	0.0157901	1.74332	0.223242	0.178924		contrast	0.0141036	1	0.0141036	4.50642	0.0665312	0.360329		laser	0.00820441	1	0.00820441	3.35665	0.104298	0.295567
Error (side)	0.07246	8	0.0090575					Error (contrast)	0.0250374	8	0.00312968					Error (laser)	0.0195538	8	0.00244423
contrast	0.0622503	1	0.0622503	12.8991	0.00706875	0.617208		laser	0.0353258	1	0.0353258	14.3656	0.0053103	0.642308		laser @contra_12
Error (contrast)	0.0386076	8	0.00482595					Error (laser)	0.0196724	8	0.00245905					source	Type III Sum of Squares	df	Mean Square	F	Sig.	Partial Eta Squared
laser	0.00201447	1	0.00201447	2.30731	0.16725	0.223852		contrast * laser	0.00358258	1	0.00358258	1.32922	0.282227	0.142479		laser	0.030704	1	0.030704	11.3295	0.0098447	0.586126
Error (laser)	0.00698467	8	0.000873084					Error (contrast*laser)	0.0215621	8	0.00269526					Error (laser)	0.0216807	8	0.00271008
side * contrast	0.00665039	1	0.00665039	4.25926	0.0729284	0.347432		side*contrast @ipsi								laser @ipsi_100
Error (side*contrast)	0.0124912	8	0.0015614					source	Type III Sum of Squares	df	Mean Square	F	Sig.	Partial Eta Squared		source	Type III Sum of Squares	df	Mean Square	F	Sig.	Partial Eta Squared
side * laser	0.048806	1	0.048806	18.3046	0.0026934	0.69587		contrast	0.0547971	1	0.0547971	16.821	0.00343142	0.677692		laser	0.0174699	1	0.0174699	8.45199	0.0196724	0.513737
Error(side*laser)	0.0213306	8	0.00266633					Error (contrast)	0.0260613	8	0.00325767					Error (laser)	0.0165357	8	0.00206696
contrast * laser	0.00747853	1	0.00747853	2.32362	0.165929	0.225078		laser	0.0154947	1	0.0154947	14.3421	0.00533386	0.641932		laser @ipsi_12
Error (contrast*laser)	0.0257478	8	0.00321848					Error (laser)	0.00864291	8	0.00108036					source	Type III Sum of Squares	df	Mean Square	F	Sig.	Partial Eta Squared
side * contrast * laser	3.35319e-06	1	3.35319e-06	0.00281974	0.958953	0.000352343		contrast * laser	0.0038993	1	0.0038993	2.27709	0.169734	0.22157		laser	0.00192407	1	0.00192407	2.65093	0.142139	0.248892
Error(side*contrast*laser)	0.00951348	8	0.00118919					Error (contrast*laser)	0.0136992	8	0.0017124					Error (laser)	0.00580646	8	0.000725808
Reaction time
side*contrast*laser								side*contrast @contra								laser @contra_100
source	Type III Sum of Squares	df	Mean Square	F	Sig.	Partial Eta Squared		source	Type III Sum of Squares	df	Mean Square	F	Sig.	Partial Eta Squared		source	Type III Sum of Squares	df	Mean Square	F	Sig.	Partial Eta Squared
side	457.045	1	457.045	0.079496	0.785138	0.00983922		contrast	18177.1	1	18177.1	6.0122	0.0398136	0.429069		laser	410.88	1	410.88	0.17711	0.684946	0.0216593
Error(side)	45994.3	8	5749.29					Error (contrast)	24186.9	8	3023.37					Error (laser)	18559.3	8	2319.91
contrast	46351.4	1	46351.4	13.6048	0.00614375	0.629712		laser	1849.35	1	1849.35	1.35512	0.277925	0.144853		laser @contra_12
Error (contrast)	27255.9	8	3406.99					Error (laser)	10917.7	8	1364.71					source	Type III Sum of Squares	df	Mean Square	F	Sig.	Partial Eta Squared
laser	1136.13	1	1136.13	0.666265	0.437984	0.0768803		contrast * laser	5136.64	1	5136.64	3.24304	0.109412	0.288449		laser	6575.11	1	6575.11	10.4583	0.0119862	0.56659
Error (laser)	13641.8	8	1705.22					Error (contrast*laser)	12671.2	8	1583.9					Error (laser)	5029.59	8	628.699
side * contrast	606.437	1	606.437	0.432928	0.52903	0.0513378		side*contrast @ipsi								laser @ipsi_100
Error(side*contrast)	11206.2	8	1400.78					source	Type III Sum of Squares	df	Mean Square	F	Sig.	Partial Eta Squared		source	Type III Sum of Squares	df	Mean Square	F	Sig.	Partial Eta Squared
side * laser	8934.66	1	8934.66	5.89788	0.0412952	0.424373		contrast	28780.7	1	28780.7	16.129	0.00386209	0.668449		laser	348.501	1	348.501	0.721096	0.420468	0.0826841
Error (side*laser)	12119.2	8	1514.89					Error (contrast)	14275.2	8	1784.4					Error (laser)	3866.34	8	483.293
contrast * laser	27.3724	1	27.3724	0.0184694	0.895256	0.00230336		laser	8221.44	1	8221.44	4.43108	0.0684019	0.356452		laser @ipsi_12
Error (contrast*laser)	11856.3	8	1482.04					Error (laser)	14843.2	8	1855.4					source	Type III Sum of Squares	df	Mean Square	F	Sig.	Partial Eta Squared
side * contrast * laser	9240.08	1	9240.08	11.1021	0.0103538	0.581198		contrast * laser	4130.81	1	4130.81	5.6554	0.0446774	0.414151		laser	12003.8	1	12003.8	5.7092	0.0438974	0.41645
Error (side*contrast*laser)	6658.25	8	832.281					Error (contrast*laser)	5843.36	8	730.419					Error (laser)	16820.2	8	2102.53

## Sheet: Fig. 5ef
Figure 5ef: Inhibition of CPN axons						Test of Within-Subjects Effects
Hit rate
side*contrast*laser								side*contrast @contra								laser @contra_100
source	Type III Sum of Squares	df	Mean Square	F	Sig.	Partial Eta Squared		source	Type III Sum of Squares	df	Mean Square	F	Sig.	Partial Eta Squared		source	Type III Sum of Squares	df	Mean Square	F	Sig.	Partial Eta Squared
side	0.0153085	1	0.0153085	0.302391	0.611648	0.0702844		contrast	0.0543488	1	0.0543488	7.24926	0.0545196	0.644421		laser	0.0123232	1	0.0123232	6.23098	0.0670387	0.609031
Error (side)	0.2025	4	0.0506249					Error (contrast)	0.0299886	4	0.00749715					Error (laser)	0.00791091	4	0.00197773
contrast	0.201677	1	0.201677	35.9365	0.00389513	0.899841		laser	0.0513962	1	0.0513962	50.8229	0.00204695	0.927038		laser @contra_12
Error (contrast)	0.0224482	4	0.00561205					Error (laser)	0.00404512	4	0.00101128					source	Type III Sum of Squares	df	Mean Square	F	Sig.	Partial Eta Squared
laser	0.0057059	1	0.0057059	8.57459	0.0428891	0.681898		contrast * laser	0.00486027	1	0.00486027	1.27982	0.321162	0.242398		laser	0.0439333	1	0.0439333	15.5176	0.0169706	0.795057
Error (laser)	0.00266177	4	0.000665443					Error (contrast*laser)	0.0151905	4	0.00379763					Error (laser)	0.0113247	4	0.00283118
side * contrast	0.0142544	1	0.0142544	2.2879	0.204931	0.363858		side*contrast @ipsi								laser @ipsi_100
Error (side*contrast)	0.0249213	4	0.00623033					source	Type III Sum of Squares	df	Mean Square	F	Sig.	Partial Eta Squared		source	Type III Sum of Squares	df	Mean Square	F	Sig.	Partial Eta Squared
side * laser	0.0600618	1	0.0600618	87.2501	0.000731381	0.956164		contrast	0.161583	1	0.161583	37.1862	0.0036583	0.90288		laser	0.00524782	1	0.00524782	16.7286	0.0149744	0.80703
Error (side*laser)	0.00275355	4	0.000688387					Error (contrast)	0.0173809	4	0.00434523					Error (laser)	0.00125481	4	0.000313703
contrast * laser	0.00136673	1	0.00136673	0.783234	0.426148	0.163746		laser	0.0143715	1	0.0143715	41.9545	0.00292787	0.912957		laser @ipsi_12
Error (contrast*laser)	0.00697995	4	0.00174499					Error (laser)	0.0013702	4	0.00034255					source	Type III Sum of Squares	df	Mean Square	F	Sig.	Partial Eta Squared
side * contrast * laser	0.00379745	1	0.00379745	1.12633	0.348389	0.219714		contrast * laser	0.000303912	1	0.000303912	0.23043	0.656275	0.0544696		laser	0.00942761	1	0.00942761	6.99514	0.0572902	0.636203
Error (side*contrast*laser)	0.0134861	4	0.00337154					Error (contrast*laser)	0.00527557	4	0.00131889					Error (laser)	0.00539095	4	0.00134774
FA rate
side*contrast*laser								side*contrast @contra								laser @contra_100
source	Type III Sum of Squares	df	Mean Square	F	Sig.	Partial Eta Squared		source	Type III Sum of Squares	df	Mean Square	F	Sig.	Partial Eta Squared		source	Type III Sum of Squares	df	Mean Square	F	Sig.	Partial Eta Squared
side	0.063	1	0.063	4.11	0.113	0.507		contrast	0.0313553	1	0.0313553	35.9905	0.00388441	0.899976		laser	0.00744198	1	0.00744198	5.60869	0.0769661	0.58371
Error (side)	0.062	4	0.015					Error (contrast)	0.00348484	4	0.000871209					Error (laser)	0.00530747	4	0.00132687
contrast	0.046	1	0.046	30.688	0.005	0.885		laser	0.0163192	1	0.0163192	9.04633	0.0396396	0.6934		laser @contra_12
Error (contrast)	0.006	4	0.001					Error (laser)	0.00721582	4	0.00180396					source	Type III Sum of Squares	df	Mean Square	F	Sig.	Partial Eta Squared
laser	0.006	1	0.006	3.159	0.15	0.441		contrast * laser	3.30245e-05	1	3.30245e-05	0.0513328	0.831867	0.0126706		laser	0.00891022	1	0.00891022	7.9525	0.0478272	0.665342
Error (laser)	0.007	4	0.002					Error (contrast*laser)	0.00257336	4	0.000643341					Error (laser)	0.00448172	4	0.00112043
side * contrast	0.001	1	0.001	0.381	0.57	0.087		side*contrast @ipsi								laser @ipsi_100
Error (side*contrast)	0.014	4	0.004					source	Type III Sum of Squares	df	Mean Square	F	Sig.	Partial Eta Squared		source	Type III Sum of Squares	df	Mean Square	F	Sig.	Partial Eta Squared
side * laser	0.065	1	0.065	9.703	0.036	0.708		contrast	0.016	1	0.016	3.817	0.122	0.488		laser	0.039	1	0.039	14.03	0.02	0.778
Error (side*laser)	0.027	4	0.007					Error (contrast)	0.016	4	0.004					Error (laser)	0.011	4	0.003
contrast * laser	0.001	1	0.001	3.724	0.126	0.482		laser	0.055	1	0.055	8.139	0.046	0.67		laser @ipsi_12
Error (contrast*laser)	0.001	4	0					Error (laser)	0.027	4	0.007					source	Type III Sum of Squares	df	Mean Square	F	Sig.	Partial Eta Squared
side * contrast * laser	0.001	1	0.001	1.024	0.369	0.204		contrast * laser	0.002	1	0.002	4.373	0.105	0.522		laser	0.0178422	1	0.0178422	4.03381	0.115004	0.502104
Error (side*contrast*laser)	0.003	4	0.001					Error (contrast*laser)	0.002	4	0					Error (laser)	0.0176926	4	0.00442316
Reaction time
side*contrast*laser								side*contrast @contra								laser @contra_100
source	Type III Sum of Squares	df	Mean Square	F	Sig.	Partial Eta Squared		source	Type III Sum of Squares	df	Mean Square	F	Sig.	Partial Eta Squared		source	Type III Sum of Squares	df	Mean Square	F	Sig.	Partial Eta Squared
side	2.025	1	2.025	0.000727401	0.979775	0.000181817		contrast	1879.86	1	1879.86	0.805929	0.420078	0.167695		laser	75.076	1	75.076	0.178915	0.694057	0.0428137
Error (side)	11135.5	4	2783.88					Error (contrast)	9330.16	4	2332.54					Error (laser)	1678.47	4	419.618
contrast	9308.6	1	9308.6	4.07859	0.113556	0.504864		laser	3680.18	1	3680.18	20.0208	0.0110368	0.833478		laser @contra_12
Error (contrast)	9129.22	4	2282.31					Error (laser)	735.273	4	183.818					source	Type III Sum of Squares	df	Mean Square	F	Sig.	Partial Eta Squared
laser	23.716	1	23.716	0.042	0.847	0.01		contrast * laser	5317.06	1	5317.06	14.0365	0.0200072	0.778228		laser	8922.17	1	8922.17	62.3921	0.00138949	0.939752
Error (laser)	2239.56	4	559.891					Error (contrast*laser)	1515.21	4	378.802					Error (laser)	572.006	4	143.001
side * contrast	1236.54	1	1236.54	0.774	0.429	0.162		side*contrast @ipsi								laser @ipsi_100
Error (side*contrast)	6389.45	4	1597.36					source	Type III Sum of Squares	df	Mean Square	F	Sig.	Partial Eta Squared		source	Type III Sum of Squares	df	Mean Square	F	Sig.	Partial Eta Squared
side * laser	6548.48	1	6548.48	9.528	0.037	0.704		contrast	8665.28	1	8665.28	5.60088	0.0771045	0.583372		laser	900.601	1	900.601	0.817468	0.417051	0.169688
Error (side*laser)	2749.29	4	687.324					Error (contrast)	6188.51	4	1547.13					Error (laser)	4406.78	4	1101.7
contrast * laser	1964.37	4	491.094	0.553	0.499	0.121		laser	2892.01	1	2892.01	2.72	0.174	0.405		laser @ipsi_12
Error (contrast*laser)	8353.23	4	2088.31					Error (laser)	4253.59	4	1063.4					source	Type III Sum of Squares	df	Mean Square	F	Sig.	Partial Eta Squared
side * contrast * laser	14303.5	1	14303.5	11.289	0.028	0.738		contrast * laser	9257.91	1	9257.91	6.712	0.061	0.627		laser	11249.3	1	11249.3	8.389	0.044	0.677
Error (side*contrast*laser)	5068.17	4	1267.04					Error (contrast*laser)	5517.33	4	1379.33					Error (laser)	5364.13	4	1341.03

## Sheet: Fig. 10bc
Figure 10bc: Unilateral activation of PV+ neurons						Test of Within-Subjects Effects
Hit rate
side*contrast*laser								side*contrast @contra								laser @contra_100
source	Type III Sum of Squares	df	Mean Square	F	Sig.	Partial Eta Squared		source	Type III Sum of Squares	df	Mean Square	F	Sig.	Partial Eta Squared		source	Type III Sum of Squares	df	Mean Square	F	Sig.	Partial Eta Squared
side	0.0192389	1	0.0192389	9.82816	0.0350163	0.710735		contrast	0.113285	1	0.113285	29.6581	0.00552134	0.881158		laser	0.0122105	1	0.0122105	18.7254	0.0123761	0.823986
Error (side)	0.0078301	4	0.00195753					Error (contrast)	0.0152788	4	0.00381969					Error (laser)	0.00260833	4	0.000652083
contrast	0.20736	1	0.20736	19.5535	0.0114936	0.830174		laser	0.0347136	1	0.0347136	115.943	0.000421788	0.966651		laser @contra_12
Error (contrast)	0.042419	4	0.0106047					Error(laser)	0.00119761	4	0.000299403					source	Type III Sum of Squares	df	Mean Square	F	Sig.	Partial Eta Squared
laser	0.00013133	1	0.00013133	0.246982	0.645283	0.0581546		contrast * laser	0.000902611	1	0.000902611	1.82012	0.24861	0.312729		laser	0.0234057	1	0.0234057	163.417	0.000215797	0.976108
Error (laser)	0.00212697	4	0.000531742					Error (contrast*laser)	0.00198363	4	0.000495908					Error (laser)	0.000572909	4	0.000143227
side * contrast	0.000425391	1	0.000425391	0.307519	0.608751	0.0713912		side*contrast @ipsi								laser @ipsi_100
Error (side*contrast)	0.0055332	4	0.0013833					source	Type III Sum of Squares	df	Mean Square	F	Sig.	Partial Eta Squared		source	Type III Sum of Squares	df	Mean Square	F	Sig.	Partial Eta Squared
side * laser	0.0635194	1	0.0635194	51.3704	0.00200616	0.927759		contrast	0.0945008	1	0.0945008	11.5691	0.0272436	0.743082		laser	0.00831293	1	0.00831293	9.00763	0.0398919	0.692488
Error (side*laser)	0.00494599	4	0.0012365					Error (contrast)	0.0326734	4	0.00816835					Error (laser)	0.00369151	4	0.000922877
contrast * laser	6.18752e-05	1	6.18752e-05	0.14899	0.719154	0.0359098		laser	0.0289371	1	0.0289371	19.7007	0.0113467	0.831229		laser @ipsi_12
Error (contrast*laser)	0.0016612	4	0.000415299					Error (laser)	0.00587535	4	0.00146884					source	Type III Sum of Squares	df	Mean Square	F	Sig.	Partial Eta Squared
side * contrast * laser	0.00253552	1	0.00253552	2.87528	0.165192	0.418205		contrast * laser	0.00169479	1	0.00169479	2.11524	0.219522	0.345896		laser	0.022319	1	0.022319	16.5671	0.0152196	0.805514
Error (side*contrast*laser)	0.00352734	4	0.000881836					Error (contrast*laser)	0.00320491	4	0.000801228					Error (laser)	0.00538875	4	0.00134719
FA rate
side*contrast*laser								side*contrast @contra								laser @contra_100
source	Type III Sum of Squares	df	Mean Square	F	Sig.	Partial Eta Squared		source	Type III Sum of Squares	df	Mean Square	F	Sig.	Partial Eta Squared		source	Type III Sum of Squares	df	Mean Square	F	Sig.	Partial Eta Squared
side	0.00879191	1	0.00879191	0.533202	0.50573	0.117621		contrast	0.0686398	1	0.0686398	42.6157	0.00284415	0.914192		laser	0.0169807	1	0.0169807	29.0838	0.00571906	0.879095
Error (side)	0.0659556	4	0.0164889					Error (contrast)	0.00644267	4	0.00161067					Error (laser)	0.00233543	4	0.000583856
contrast	0.0816797	1	0.0816797	92.2242	0.000657206	0.95843		laser	0.0237995	1	0.0237995	34.7731	0.00413688	0.896836		laser @contra_12
Error (contrast)	0.00354266	4	0.000885664					Error (laser)	0.00273769	4	0.000684423					source	Type III Sum of Squares	df	Mean Square	F	Sig.	Partial Eta Squared
laser	0.00102787	1	0.00102787	0.877463	0.401931	0.179901		contrast * laser	0.000900933	1	0.000900933	4.59722	0.0986313	0.534733		laser	0.0077197	1	0.0077197	26.0326	0.00697185	0.866811
Error (laser)	0.00468564	4	0.00117141					Error (contrast*laser)	0.000783894	4	0.000195973					Error (laser)	0.00118616	4	0.00029654
side * contrast	0.0071768	1	0.0071768	3.49416	0.134945	0.466251		side*contrast @ipsi								laser @ipsi_100
Error (side*contrast)	0.00821575	4	0.00205394					source	Type III Sum of Squares	df	Mean Square	F	Sig.	Partial Eta Squared		source	Type III Sum of Squares	df	Mean Square	F	Sig.	Partial Eta Squared
side * laser	0.0346375	1	0.0346375	36.0135	0.00387987	0.900034		contrast	0.0202167	1	0.0202167	15.2127	0.0175363	0.791805		laser	0.00480265	1	0.00480265	8.47679	0.0436129	0.679405
Error (side*laser)	0.00384717	4	0.000961793					Error (contrast)	0.00531574	4	0.00132893					Error (laser)	0.00226626	4	0.000566564
contrast * laser	0.000838024	1	0.000838024	3.98925	0.116474	0.499327		laser	0.0118659	1	0.0118659	8.19026	0.0458432	0.671869		laser @ipsi_12
Error (contrast*laser)	0.000840282	4	0.000210071					Error (laser)	0.00579512	4	0.00144878					source	Type III Sum of Squares	df	Mean Square	F	Sig.	Partial Eta Squared
side * contrast * laser	0.000182243	1	0.000182243	0.842572	0.410602	0.173993		contrast * laser	0.000119334	1	0.000119334	0.517964	0.511519	0.114645		laser	0.00718257	1	0.00718257	6.45562	0.0639272	0.617431
Error(side*contrast*laser)	0.000865175	4	0.000216294					Error (contrast*laser)	0.000921564	4	0.000230391					Error (laser)	0.00445043	4	0.00111261
Reaction time
side*contrast*laser								side*contrast @contra								laser @contra_100
source	Type III Sum of Squares	df	Mean Square	F	Sig.	Partial Eta Squared		source	Type III Sum of Squares	df	Mean Square	F	Sig.	Partial Eta Squared		source	Type III Sum of Squares	df	Mean Square	F	Sig.	Partial Eta Squared
side	7.854	1	7.854	0.01	0.924	0.003		contrast	1844.02	1	1844.02	2.196	0.212	0.354		laser	2003.92	1	2003.92	11.3952	0.0278969	0.740178
Error (side)	3046.86	4	761.716					Error (contrast)	3358.41	4	839.603					Error (laser)	703.429	4	175.857
contrast	7503.23	1	7503.23	20.525	0.011	0.837		laser	4633.57	1	4633.57	13.295	0.022	0.769		laser @contra_12
Error (contrast)	1462.29	4	365.573					Error (laser)	1394.12	4	348.529					source	Type III Sum of Squares	df	Mean Square	F	Sig.	Partial Eta Squared
laser	653.644	1	653.644	1.853	0.245	0.317		contrast * laser	22.684	1	22.684	0.146	0.722	0.035		laser	2652.33	1	2652.33	8.088	0.047	0.669
Error (laser)	1410.91	4	352.726					Error (contrast*laser)	621.092	4	155.273					Error (laser)	1311.78	4	327.945
side * contrast	670.394	1	670.394	1.078	0.358	0.212		side*contrast @ipsi								laser @ipsi_100
Error (side*contrast)	2486.92	4	621.729					source	Type III Sum of Squares	df	Mean Square	F	Sig.	Partial Eta Squared		source	Type III Sum of Squares	df	Mean Square	F	Sig.	Partial Eta Squared
side * laser	4998.42	1	4998.42	36.658	0.004	0.902		contrast	6329.61	1	6329.61	42.855	0.003	0.915		laser	7.0064	1	7.0064	0.0253492	0.881216	0.00629738
Error (side*laser)	545.418	4	136.354					Error (contrast)	590.795	4	147.699					Error (laser)	1105.58	4	276.396
contrast * laser	477.234	1	477.234	1.525	0.284	0.276		laser	1018.5	1	1018.5	7.246	0.055	0.644		laser @ipsi_12
Error (contrast*laser)	1251.44	4	312.86					Error (laser)	562.207	4	140.552					source	Type III Sum of Squares	df	Mean Square	F	Sig.	Partial Eta Squared
side * contrast * laser	816.89	1	816.89	3.151	0.151	0.441		contrast * laser	1271.44	1	1271.44	3.05	0.156	0.433		laser	2282.93	1	2282.93	8.124	0.046	0.67
Error (side*contrast*laser)	1037.04	4	259.261					Error (contrast*laser)	1667.39	4	416.848					Error (laser)	1124.02	4	281.004

[truncated: 6 more sheets: Fig. 10de, Fig. 10g, Extended Data Fig. 2ab, Extended Data Fig. 6cd, Extended Data Fig. 14cd, Extended Data Fig. 16d]
