# Supplementary material for: A frontal transcallosal inhibition loop mediates interhemispheric balance in visuospatial processing
Source: Nat Commun. 2023 Aug 25;14:5213. doi: 10.1038/s41467-023-40985-5 (PMC10457336; doi:10.1038/s41467-023-40985-5)
Supplement: Supplementary file 7 — Source data [file 41467_2023_40985_MOESM7_ESM.xlsx]

## Sheet: Fig. 1efgij
Figure 1c: Control learning1 (9 male mice)												Figure 1e: ACA-lesion learning1 (21 male mice)														Figure 1f: RSP-lesion learning1 (7 male mice)															Figure 1g: PTLp-lesion learning1 (6 male mice)
	Day 1	Day 2	Day 3	Day 4	Day 5	Day 6	Day 7	Day 8	Day 9	Day 10			Day 1	Day 2	Day 3	Day 4	Day 5	Day 6	Day 7	Day 8	Day 9	Day 10	Day 11	Day 12			Day 1	Day 2	Day 3	Day 4	Day 5	Day 6	Day 7	Day 8	Day 9	Day 10	Day 11	Day 12	Day 13			Day 1	Day 2	Day 3	Day 4	Day 5	Day 6	Day 7	Day 8
Left Hit rate	0	0.36	0.3625	0.5529	0.277778	0.127778	0.383333	1	0.921348	0.831461		Left Hit rate	0.0133	0	0	0	0.0788	0.0506	0.209	0.1167	0.322222	0.355556	0.333333	0.3		Left Hit rate	0.0333333	0.0277778	0	0.0277778	0.25	0.0666667	0.463158	0.494444	0.716667	0.616667	0.377778	0.916667	0.661111		Left Hit rate	0	0.0266667	0.13	0.35	0.34	0.555556	0.633333	0.511111
	0	0.173333	0.56	0.811765	0.616667	0.616667	0.794444	0.876404	0.977528	1			0.1	0.0112	0	0.04	0.05	0.0562	0.05	0.0667	0.155556	0.0777778	0.0666667	0.0888889			0.0111111	0.0333333	0.111111	0.166667	0.0064	0.483333	0.533333	0.416667	0.55	0.805556	0.838889	0.572222	0.788889			0	0	0.15	0.335	0.355	0.172222	0.644444	0.722222
	0	0.306667	0.386667	0.423529	0.538889	0.755556	0.666667	0.988764	0.977528	1			0.0833333	0.0705882	0.288889	0.266667	0.205556	0.294444	0.272222	0.422222	0.491667	0.538889	0.277778	0.4			0.05	0.194444	0.0722222	0.527778	0.711111	0.526596	0.420213	0.505556	0.616667	0.655556	0.711111	0.866667	0.827778			0	0.04	0.21	0.59	0.455	0.616667	0.711111	0.622222
	0	0.173333	0.633333	0.941176	0.866667	0.955556	1	0.966292	1	1			0.00555556	0.0111111	0.266667	0.0611111	0.211111	0.122222	0.0611111	0.0625	0.0722222	0.00555556	0.0333333	0.0555556			0.00555556	0.0388889	0.00555556	0.0277778	0.222222	0.0722222	0.144444	0.105556	0.211111	0.577778	0.766667	0.872222	0.866667			0.12	0.0125	0.00574713	0.0111111	0	0	0	0.0235294
	0.0866667	0.273333	0.61875	0.838889	0.8	0.733333	0.777778	0.988889	0.955556	0.833333			0.113333	0	0.0533333	0.0333333	0.0222222	0.122222	0.0666667	0.111111	0.155556	0.322222	0.411111	0.355556			0.00666667	0.025	0.0235294	0.0722222	0.0166667	0.0333333	0	0.0333333	0.482558	0.944444	0.877778	1	0.733333			0.18	0.025	0.0176471	0.0111111	0.172222	0.372222	0.366667	0.338889
	0.14	0.366667	0.49375	0.722222	0.661111	0.905556	0.933333	0.988889	0.988889	0.911111			0.106667	0.0411765	0.0823529	0.111111	0.05	0.122222	0.127778	0.0444444	0.0944444	0.0388889	0.0333333	0.105556			0.0266667	0.4125	0.3	0.227778	0.411111	0.461111	0.5	0.427778	0.511111	0.744444	0.566667	0.588889	0.811111			0.1	0.03125	0.0176471	0.216667	0.394444	0.394444	0.272222	0.466667
	0.14	0.206667	0.43125	0.672222	0.516667	0.738889	0.977778	0.655556	0.955556	0.988889			0.166667	0.135294	0.0647059	0.172222	0.272222	0.194444	0.266667	0.166667	0.522222	0.244444	0.244444	0.2			0.18	0.05	0.0117647	0.0555556	0.05	0.294444	0.294444	0.538889	0.577778	0.766667	0.7	1	0.922222
	0	0.0133333	0	0	0.105556	0.172222	0.966667	0.922222	0.922222	0.977778			0.00666667	0.0823529	0.0470588	0.161111	0.161111	0.322222	0.0555556	0.133333	0.0555556	0.0333333	0.166667	0.2																		Day 1	Day 2	Day 3	Day 4	Day 5	Day 6	Day 7	Day 8
	0.05	0.133333	0.025	0.211111	0.422222	0.288889	0.755556	0.644444	0.966667	0.955556			0.00666667	0.0352941	0.0352941	0.0277778	0.0888889	0.0555556	0.05	0.0555556	0.0111111	0.0444444	0	0.0777778			Day 1	Day 2	Day 3	Day 4	Day 5	Day 6	Day 7	Day 8	Day 9	Day 10	Day 11	Day 12	Day 13		Right Hit rate	0	0.29	0.95	0.94	0.91	1	0.966667	0.744444
													0.04	0.00588235	0	0	0	0	0	0.00555556	0	0	0	0		Right Hit rate	0.16129	0.1	0.338889	0.727778	0.838889	0.788889	0.716667	0.716667	0.838889	0.838889	0.738889	0.788889	0.822222			0	0.68	0.7	0.67	0.69	0.5	0.522222	0.922222
	Day 1	Day 2	Day 3	Day 4	Day 5	Day 6	Day 7	Day 8	Day 9	Day 10			0.0533333	0.0470588	0.0529412	0.144444	0.144444	0.194444	0.1	0.233333	0.455556	0.211111	0.3	0.244444			0.144444	0.166667	0.277778	0.488889	0.0037	0.522222	0.727778	0.85	0.377778	0.827778	0.822222	0.8	0.838889			0	0.29	0.33	0.52	0.89	0.455556	0.888889	0.611111
Right Hit rate	0	0.34	0.2375	0.3235	0.533333	0.65	0.7	0.816667	0.911111	0.866667			0.0333333	0.129412	0.182353	0.194444	0.666667	0.622222	0.533333	0.644444	0.577778	0.633333	0.555556	0.488889			0.261111	0.0611111	0.0444444	0.00555556	0.594444	0.622222	0.633333	0.638889	0.544444	0.505556	0.688889	0.755556	0.611111			0.206667	0.35625	0.672414	0.888889	0.9	0.855556	0.905556	0.977778
	0	0.58	0.473333	0.388235	0.544444	0.644444	0.816667	0.944444	0.922222	0.855556			0.02	0.15625	0.291429	0.544444	0.444444	0.283333	0.477778	0.605556	0.705556	0.744444	0.461111	0.677778			0.0277778	0.0944444	0.0666667	0.433333	0.716667	0.733333	0.944444	1	0.983333	0.866667	0.883333	0.872222	0.927778			0.08	0.2375	0.264706	0.677778	0.644444	0.488889	0.438889	0.438889
	0	0.293333	0.326667	0.517647	0.522222	0.45	0.616667	0.9	0.833333	0.955556			0	0.00666667	0.00666667	0.0242424	0.0285714	0.0166667	0.172222	0.127778	0.0611111	0.0666667	0.05	0.0722222			0.36	0.30625	0.329412	0.416667	0.666667	0.711111	0.844444	0.888889	0.588889	0.577778	0.677778	0.922222	0.822222			0.293333	0.44375	0.523529	0.705556	0.85	0.85	0.877778	0.7
	0	0.0333333	0.06	0.341176	0.616667	0.827778	0.844444	0.744444	0.9	0.877778			0	0	0	0	0	0	0	0	0.00555556	0	0	0			0.206667	0.10625	0.0117647	0.194444	0.183333	0.0555556	0.0388889	0.116667	0.238889	0.677778	0.5	0.788889	0.988889
	0.08	0.166667	0.11875	0.311111	0.583333	0.527778	0.777778	0.955556	1	0.955556			0	0.00625	0	0.172222	0.238889	0.366667	0.3	0.355556	0.488889	0.272222	0.316667	0.461111			0.24	0.4875	0.688235	0.788889	0.883333	0.633333	0.761111	0.833333	0.822222	0.666667	0.766667	0.911111	1
	0.0533333	0.0266667	0.60625	0.494444	0.405556	0.716667	0.655556	1	0.977778	0.933333			0.0375	0.0444444	0.0388889	0	0	0.0555556	0.0388889	0	0.0555556	0.0666667	0.1	0.0666667
	0.113333	0.12	0.025	0.244444	0.288889	0.483333	0.522222	0.911111	0.844444	0.955556			0.16875	0.0166667	0.188889	0.494444	0.583333	0.261111	0.355556	0.283333	0.0222222	0	0.0888889	0.0333333
	0.506667	0.593333	0.25	0.666667	0.6	0.672222	0.688889	0.966667	0.988889	0.944444			0.0125	0	0.0111111	0.0444444	0.0111111	0	0.00555556	0.0888889	0.0222222	0.0444444	0.155556	0.188889
	0.283333	0.383333	0.375	0.755556	0.811111	0.855556	0.988889	0.844444	0.977778	0.988889			0.176471	0.0764706	0.0352941	0.0411765	0.0411765	0.0555556	0.155556	0.277778	0.177778	0.133333	0.111111	0.355556
													0.105882	0.0111111	0.00606061	0.175439	0.233333	0.194444	0.388889	0.433333	0.533333	0.655556	0.544444	0.655556
													Day 1	Day 2	Day 3	Day 4	Day 5	Day 6	Day 7	Day 8	Day 9	Day 10	Day 11	Day 12
												Right Hit rate	0.1867	0.1798	0.3133	0.6467	0.7758	0.7333	0.9389	1	0.888889	0.944444	0.988889	1
													0.0667	0.0281	0.0133	0.4727	0.8125	0.6045	0.9833	0.9556	0.711111	0.755556	0.755556	0.966667
													0.122222	0.135294	0.155556	0.211111	0.0555556	0.166667	0.544444	0.666667	0.65	0.727778	0.7	0.7
													0.205556	0.616667	0.666667	0.722222	0.716667	0.6	0.761111	0.754167	0.983333	0.888889	0.85	0.911111
													0.16	0.126667	0.373333	0.0777778	0.455556	0.5	0.766667	0.833333	0.822222	0.877778	0.677778	0.688889
													0.1	0.0176471	0.429412	0.4	0.544444	0.55	0.661111	0.894444	0.916667	0.927778	0.966667	0.95
													0.233333	0.0529412	0.0411765	0.0277778	0.505556	0.461111	0.366667	0.422222	0.988889	0.755556	0.988889	0.988889
													0.126667	0.252941	0.470588	0.7	0.85	0.661111	0.511111	0.611111	0.866667	0.788889	0.977778	0.722222
													0.186667	0.382353	0.547059	0.511111	0.838889	0.661111	0.733333	0.7	0.988889	0.988889	0.944444	0.966667
													0.126667	0.0529412	0.364706	0.388889	0.65	0.444444	0.638889	0.516667	0.611111	0.922222	0.866667	0.622222
													0.02	0.152941	0.0235294	0.0277778	0.422222	0.7	0.783333	0.877778	1	0.966667	0.988889	0.988889
													0.133333	0.188235	0.394118	0.361111	0.877778	0.922222	0.855556	0.966667	0.944444	0.922222	0.966667	0.922222
													0.0733333	0.275	0.645714	0.861111	0.833333	0.888889	0.855556	0.766667	0.672222	0.9	0.927778	0.888889
													0.0466667	0.06	0.08	0.193939	0.28	0.788889	0.577778	0.733333	0.744444	0.861111	0.761111	0.811111
													0.206667	0.2125	0.32	0.488889	0.461111	0.638889	0.811111	0.505556	0.438889	0.694444	0.683333	0.555556
													0.293333	0.275	0.605882	0.538889	0.755556	0.638889	0.755556	0.755556	0.672222	0.661111	0.683333	0.677778
													0.15625	0.722222	0.5	0.916667	0.994444	0.977778	0.966667	1	1	0.922222	0.977778	1
													0.117647	0.211111	0.855556	0.727778	0.766667	0.672222	0.6	0.555556	0.8	0.5	0.988889	0.988889
													0.35	0.494444	0.544444	0.761111	0.794444	0.694444	0.705556	0.572222	0.611111	1	0.944444	0.988889
													0.0764706	0.344444	0.4	0.483333	0.488889	0.605556	0.488889	0.522222	0.588889	0.811111	0.933333	0.866667
													0.235294	0.655556	0.583333	0.633333	0.45	0.683333	0.533333	0.788889	0.888889	0.988889	0.711111	0.711111
[truncated: 37 more columns]

## Sheet: Fig. 2efhj
Figure 2e: Distribution of the difference in peak responses of z-scored ΔF/F during the visuomotor period between the contra-hit and ipsi-hit trials for the imaged CPNs.														Fig 2f. Peak responses of z-scored ΔF/F during the visuomotor period between the contralateral-hit and ipsilateral-hit trials for all recorded CPNs
8 male mice were used
Contra-Ipsi activity (hit) (z-scored)														contra-hit	ipsi-hit
0.311608	1		1	Contra significant										0.301973	-0.0510867
2.51648	1		0	Not significant										0.176799	0.0276218
0.398628	1		-1	Ipsi significant										-0.258036	-0.218492
0.288314	1													-0.316955	-0.0763579
0.29393	1													0.931325	0.539618
0.919736	1													-0.188285	-0.0751559
0.375738	1													-0.183798	-0.220372
0.265324	1													0.365043	0.787869
0.475452	1													-0.0198802	-0.167654
0.383909	1													-0.208094	0.0637198
0.223834	1													0.127026	-0.00189182
0.529553	1													0.426069	0.263315
0.400385	1													3.44633	0.302278
0.762575	1													1.40664	0.497322
0.373882	1													-0.225346	-0.301597
0.34863	1													-0.0676134	-0.23247
0.405819	1													0.0843834	-0.151843
1.26023	1													-0.299474	0.00774253
0.254728	1													-0.571694	-0.0470892
0.79339	1													-0.340804	-0.430236
0.381688	1													-0.120284	-0.074502
0.27752	1													-0.00295621	0.877835
0.220904	1													-0.23771	0.0747425
0.749018	1													0.477908	0.207803
1.31222	1													-0.0740706	1.20773
0.612766	1													-0.326782	0.326935
1.95444	1													0.563148	-0.0125711
0.395583	1													0.079597	-0.124777
0.174141	1													-0.323004	0.252932
1.10437	1													-0.237517	-0.308818
3.23479	1													0.601741	-0.000763839
0.961936	1													-0.22488	-0.380608
1.34893	1													-0.254205	-0.306172
0.424191	1													-0.453477	-0.220093
2.72474	1													-0.381372	-0.400615
0.578644	1													-0.0228152	-0.490246
0.402378	1													0.275511	0.796706
0.751116	1													-0.412678	-0.231888
0.326511	1													1.04201	0.0821216
0.887936	1													0.56485	0.684255
0.47425	1													-0.545712	-0.242562
0.131505	1													-0.170211	-0.437503
0.231297	1													0.0120991	-0.036377
0.145543	1													-0.453587	-0.323146
0.909533	1													-0.479595	-0.57809
0.191069	1													0.272061	0.117393
0.633465	1													0.19788	0.0444234
0.177663	1													-0.0345908	0.0301194
0.703692	1													0.194115	0.279746
0.149841	1													-0.20855	-0.377244
0.21547	1													-0.768562	-0.562301
2.00966	1													-0.141816	0.554563
0.216469	1													-0.56848	-0.497131
0.430395	1													1.673	0.415338
0.263929	1													-0.204316	-0.248477
0.229984	1													0.196548	-0.39783
0.422993	1													-0.513043	-0.358535
0.22474	1													-0.130193	-0.193379
0.443045	1													-0.0879371	-0.341688
0.183949	1													0.508356	0.18656
0.391351	1													0.208821	-0.0366554
0.548213	1													-0.298784	0.526099
0.313845	1													-0.937839	-0.539198
1.96647	1													-0.24637	-0.700504
0.180018	1													-0.337385	0.0471813
0.737005	1													2.00553	0.427046
0.656316	1													0.208092	0.91557
0.41919	1													0.266552	0.389945
0.789962	1													-0.306015	-0.266853
0.311198	1													0.166627	-0.192779
0.780889	1													0.679993	0.104872
0.17995	1													-0.0691938	-0.0733957
1.27648	1													0.491626	-0.120067
2.35987	1													-0.0905679	-0.340946
0.263	1													-0.285131	0.099369
0.337524	1													-0.136804	-0.532854
0.673045	1													-0.526014	0.271382
0.555075	1													-0.0233565	-0.0194349
0.285786	1													-0.453342	0.247949
1.28948	1													-0.0554182	-0.0312659
1.37849	1													-0.224373	-0.206163
0.825898	1													-0.351237	-0.362282
0.607288	1													-0.350803	-0.338681
0.454129	1													0.72004	0.158512
0.846643	1													2.72116	0.296308
0.523192	1													-0.12397	-0.267553
1.75946	1													-0.159158	-0.415901
0.384128	1													-0.159746	-0.591554
0.829208	1													-0.0857263	-0.419385
1.55838	1													3.48702	1.50435
1.1846	1													-0.426161	-0.315099
0.77223	1													-0.233812	-0.181116
1.98659	1													-0.3588	-0.575403
2.42861	1													-0.429167	-0.468978
0.779944	1													0.118063	0.120416
2.83394	1													0.10032	-0.0115422
1.92107	1													-0.124621	-0.276512
1.22234	1													-0.0270025	-0.126028
1.23278	1													-0.0310546	0.194752
0.818651	1													-0.263019	-0.0694345
1.8607	1													-0.197008	-0.31346
0.456341	1													3.67218	0.261649
0.404326	1													0.198056	1.94764
0.168592	1													2.21817	2.51708
0.329915	1													-0.704188	-0.345782
0.155444	1													-0.567015	0.160286
0.543573	1													0.28672	0.445022
0.214359	1													-0.390304	-0.451499
0.174142	1													-0.271184	0.213368
0.280445	1													-0.769582	-0.640114
0.372884	1													2.28305	0.694343
0.364487	1													-0.511055	-0.163686
0.64322	1													0.159159	0.384914
0.877631	1													-0.787752	-0.530143
0.58884	1													0.6013	0.387969
0.530162	1													-0.0472604	-0.170732
0.388747	1													0.42519	-0.179367
0.15375	1													0.10524	0.0839255
0.233639	1													0.0951095	0.215702
0.113232	1													-0.0374817	-0.2131
0.152233	1													-0.720361	-0.707582
0.530087	1													-0.456238	-0.649748
0.336203	1													2.77672	0.720378
0.253349	0													-0.151719	-0.404801
0.0685147	0													2.78552	3.75923
-0.0254952	0													-0.098571	-0.392036
-0.103047	0													-0.681557	-0.598258
-0.0402295	0													0.239906	-0.106856
-0.0192402	0													-0.539452	-0.658289
-0.110737	0													0.0363872	-0.166018
-0.145144	0													-0.679689	-0.620362
0.0544798	0													-0.0252153	-0.116817
-0.0254036	0													0.12958	-0.480837
-0.0359067	0													1.27938	0.741417
0.121706	0													0.437282	0.972631
0.0560531	0													0.168442	-0.859375
-0.0658587	0													0.48378	0.0612499
0.0444059	0													-0.230504	-0.143293
0.140324	0													0.634543	0.507088
0.0449141	0													-0.208551	-0.169993
-0.0830727	0													-0.0916253	-0.539903
-0.0648294	0													-0.0221303	-0.694347
0.0422987	0													0.493087	1.49662
0.0362579	0													-0.486367	-0.21524
-0.129754	0													-1.07827	0.109758
-0.0749452	0													0.349049	0.896012
0.0807925	0													-0.217845	-0.848872
-0.0806079	0													-0.025911	-0.540118
-0.0556828	0													0.373399	0.0430944
-0.0647385	0													-0.0349359	-0.119098
0.0859229	0													0.411628	0.623888
0.0739828	0													-1.03049	-0.03952
0.139267	0													-1.25144	-0.553302
-0.0412515	0													-0.74245	-0.609349
0.0190117	0													0.0264145	0.325479
0.0799665	0													-0.0355242	0.0249048
0.149199	0													-0.317023	-0.217298
0.0794277	0													0.276904	0.224055
0.0361343	0													-0.0466011	-0.341293
-0.215015	0													0.0111856	0.0231145
0.0836659	0													0.0703858	-0.0748298
-0.145953	0													0.485797	0.523569
0.145084	0													0.066083	0.0156692
0.189681	0													0.155466	-0.0444831
0.000141493	0													-0.0920707	-0.0601249
-0.0767315	0													-0.597402	-0.403093
-0.0524847	0													-0.20166	-0.227744
0.0122561	0													-0.244801	-0.307956
0.850898	0													-0.374791	-0.123335
-0.193714	0													1.29822	0.528741
0.0211973	0													-0.357862	-0.135123
-0.000101965	0													-0.158724	-0.150711
-0.195873	0													-0.034919	-0.0192446
-0.277135	0													0.162035	0.129118
0.0771892	0													0.0620216	0.248644
0.272254	0													0.843811	2.17665
-0.251035	0													-0.439667	-0.022799
0.100982	0													0.0260307	-0.190998
-0.0184152	0													-0.201411	-0.0903973
-0.0260431	0													1.01283	0.373367
0.0604804	0													-0.0180091	0.0499772
0.108056	0													-0.517134	-0.761073
0.0848238	0													0.0499313	0.131205
0.103396	0													-0.111513	-0.33804
0.136141	0													-0.320092	-0.45328
0.199514	0													0.440726	0.160824
0.0981517	0													-0.199716	-0.197959
-0.186011	0													0.721338	0.0267646
0.288531	0													-0.276748	-0.13953
0.0455915	0													-0.0349972	-0.127833
-0.0117384	0													0.295571	0.102953
0.366653	0													0.0862947	-0.00689305
-0.165021	0													-0.140742	-0.216125
-0.052211	0													-0.104389	0.369151
0.219672	0													0.324031	0.290042
-0.245005	0													0.00104641	0.0111064
0.0773823	0													-0.0491636	0.0929592
-0.207697	0													0.0580501	0.0105388
-0.207282	0													-0.507667	-0.705564
0.0480458	0													4.07793	1.52846
-0.0409925	0													0.537094	0.716612
0.0584206	0													-0.461046	-0.780072
0.253532	0													-0.0812162	0.0004606
-0.0211929	0													-0.0526728	-0.0896259
0.0276154	0													0.12503	0.207374
-0.0107946	0													-0.197285	0.162652
0.0429846	0													-0.268794	-0.564402
0.00163593	0													0.0365479	0.50756
0.354182	0													0.00162916	0.574354
-0.0191607	0													0.233512	0.182999
-0.0253851	0													0.204779	0.343824
-0.0111854	0													0.564569	-0.00149013
0.019822	0													0.439229	0.311825
-0.171565	0													-0.0716088	-0.103314
0.00623062	0													0.00606651	0.242444
-0.0633381	0													0.140455	0.256306
-0.116288	0													-0.284898	-0.243663
0.123006	0													-0.034123	0.457753
-0.0285541	0													0.39806	0.317709
0.155943	0													0.261297	0.581062
0.0509626	0													-0.204127	-0.142879
-0.0420378	0													-0.423164	-0.173826
0.103386	0													-0.351577	-0.391684
-0.0319124	0													0.559624	0.0277543
0.12635	0													-0.701649	-0.258958
0.13382	0													-0.386932	-0.209471
0.0797644	0													0.18893	0.126009
0.0644453	0													-0.145727	-0.0419207
0.0334957	0													-0.430096	0.139226
0.0285211	0													0.188545	0.780996
0.0140071	0													2.85569	2.22924
0.06365	0													0.230195	0.121357
0.0608221	0													0.137416	0.0975269
-0.175243	0													-0.595092	-0.728262
-0.0886144	0													-0.269616	-0.153515
-0.0508723	0													-0.0541941	-0.219805
0.0284039	0													-0.131363	0.0216487
0.0612255	0													-0.528905	-0.176915
-0.00444769	0													0.182814	0.0867913
0.056854	0													0.0166535	-0.314987
0.111825	0													0.236681	0.144718
-0.0874068	0													0.506607	0.558558
-0.0633378	0													1.12338	0.163733
-0.0492323	0													-0.32059	-0.0175863
-0.0338265	0													0.318096	-0.0561621
0.00897042	0													0.243172	0.0361349
0.153994	0													2.78093	0.237107
0.0547624	0													0.167793	-0.223199
-0.0575536	0													-0.196707	0.362345
0.0659437	0													0.614547	0.0840415
0.123257	0													-0.0428243	-0.0569124
-0.0457054	0													-0.273588	-0.253923
0.015183	0													-0.23863	-0.197908
-0.180868	0													1.36436	0.298739
0.166244	0													0.664899	0.0339754
0.126591	0													0.684541	1.96996
0.0111571	0													0.199885	0.305934
-0.0728602	0													0.0437464	1.46593
-0.130282	0													-0.324699	0.188509
-0.21954	0													0.573963	-0.0911321
-0.0194432	0													-0.500626	0.511654
-0.00219694	0													0.303812	-0.329912
-0.0651671	0													-0.615387	0.240565
-0.0497093	0													0.970711	0.263301
-0.0816771	0													0.664676	-0.187851
0.0512482	0													-0.442059	0.00816537
0.161586	0													-0.66704	-0.424249
0.0192491	0													-0.0143129	-0.348672
0.0674515	0													0.382259	0.186832
-0.0719368	0													-0.0614072	-0.332817
0.0912949	0													-0.438367	0.254875
0.0636361	0													-0.302358	0.0278415
0.0562024	0													-0.0165565	0.157179
-0.138762	0													-0.202532	-0.114038
0.108184	0													-0.231296	-0.197319
0.382943	0													0.149451	0.986779
-0.0188435	0													-0.996226	-0.556758
0.33756	0													0.469657	0.0131166
0.195945	0													1.67202	0.514149
0.156746	0													2.75622	0.235731
0.214984	0													0.180233	0.198039
-0.101733	0													-0.0237678	-0.0380023
0.167017	0													0.195655	0.200259
0.00163026	0													0.58496	-0.187179
-0.0610842	0													-0.407926	0.0611189
0.188307	0													0.285117	0.241926
-0.0865281	0													0.33799	0.12217
6.53207e-05	0													0.163075	0.0319288
-0.281927	0													-0.387322	-0.401835
-0.00753101	0													-0.227363	0.0715917
0.0295432	0													-0.544971	-0.0725607
0.0522573	0													-0.0383799	-0.285487
-0.037222	0													-0.164267	-0.428921
-0.0700511	0													0.825579	0.0410076
0.000967989	0													0.777937	1.09514
-0.0870888	0													2.55805	3.26333
-0.124644	0													-1.01258	-0.352748
0.105187	0													1.42824	-0.486018
0.0253465	0													-0.0766543	-0.249515
0.142297	0													0.728439	0.111183
-0.0189942	0													-0.798096	0.177817
0.103999	0													0.93776	0.167596
-0.17869	0													0.218554	-0.523603
0.0145359	0													-0.270603	-0.102196
0.127328	0													-0.341321	-0.577681
-0.081168	0													0.622069	0.288297
-0.115978	0													0.535897	0.110533
0.198598	0													0.0512345	-0.323805
-0.100508	0													0.876692	-0.349667
-0.10752	0													0.875555	0.7312
-0.0292819	0													0.822206	0.29587
0.0774928	0													0.456919	0.660102
-0.0343878	0													-0.499247	-0.122181
0.174872	0													0.196261	1.61324
0.0231372	0													0.476772	-0.31542
0.239971	0													-0.153849	0.272092
0.141589	0													0.0634699	0.0313479
0.152323	0													1.44356	0.120336
0.0455155	0													1.40983	0.0599347
0.251359	0													0.310786	-0.117972
0.194554	0													1.91935	0.214316
-0.339397	-1													1.69878	0.295032
-0.147857	-1													0.754429	0.142439
-0.278272	-1													0.481788	0.4432
-0.398122	-1													1.21778	-0.516895
-0.331401	-1													0.44565	0.887485
-0.617521	-1													0.117044	0.389477
-0.282162	-1													1.37397	0.235095
-0.355476	-1													-0.0205265	-0.29502
-0.345462	-1													-0.424944	0.199895
-0.235139	-1													0.458827	-0.307799
-0.197337	-1													-0.461018	-0.637453
-0.25729	-1													-0.275771	-0.280669
-0.415302	-1													1.77781	0.448059
-0.336659	-1													3.36192	1.44524
-0.784287	-1													1.11381	0.67604
-0.420925	-1													0.558633	0.478006
-0.38408	-1													0.0812967	1.28149
-0.360422	-1													-0.815953	-0.649692
-0.247643	-1													0.89303	0.46737
-0.378612	-1													0.531738	0.740812
-0.692166	-1													0.894048	0.569269
-0.381048	-1													0.0625054	-0.117262
-0.586667	-1													0.542412	0.242089
-0.242867	-1													-0.58632	-0.645224
-0.699203	-1													-0.210187	-0.135656
-0.231711	-1													-0.242617	-0.130369
-0.30933	-1													-0.273586	-0.541082
-0.336951	-1													0.492445	-0.0348581
-0.660035	-1													0.518757	0.402348
-0.280484	-1													0.270672	-0.11801
-1.73309	-1													-0.201784	-0.352151
-0.389033	-1													-0.0671199	0.403056
-0.871891	-1													-0.388005	-0.0770244
-0.595649	-1													1.03118	0.578553
-0.220628	-1													-0.0446569	-0.57225
-0.583958	-1													0.109434	-0.300366
-0.223365	-1													0.34632	0.0350938
-0.276715	-1													0.191239	0.0497273
-0.300079	-1													-0.43663	-0.113889
-0.338542	-1													-0.668533	-0.0859753
-0.181404	-1													-0.279593	-0.490098
-0.201022	-1													0.409682	-0.0150012
-0.247846	-1													0.335413	-0.183412
-0.374737	-1													-0.319863	0.192522
-0.22711	-1													0.515646	-0.241357
-1.48162	-1													1.18191	0.348091
-1.4977	-1													0.373283	-0.487378
-0.267611	-1													-0.149053	0.55062
-0.736377	-1													-0.334724	-0.329646
-0.615498	-1													0.0729132	-0.211188
-0.32839	-1													1.15867	0.809664
-0.338261	-1													0.555084	-0.084943
-0.30977	-1													0.534403	0.615722
-0.522151	-1													-0.0918388	0.201939
-0.341094	-1													-0.174486	1.10936
-0.515781	-1													-0.153498	0.89692
-0.583465	-1													-0.253985	0.128183
-0.314048	-1													0.705796	0.405438
-0.397958	-1													0.143176	-0.302729
-0.603902	-1													-0.144252	-0.164903
-0.342975	-1													0.315317	0.207996
-0.985418	-1													0.584274	0.527186
-0.595786	-1													1.02263	1.16935
-1.69484	-1													-0.477211	-0.494035
-0.945606	-1													-0.483994	-0.403908
-1.29401	-1													0.245433	-0.162459
-0.79716	-1													0.31239	0.181217
-0.271701	-1													0.566672	0.353536
-0.228962	-1													-0.0617616	0.00866293
-0.284692	-1													0.495787	-0.00719579
-0.630531	-1													-0.232905	0.360879
-0.300335	-1													0.0993836	0.16868
-1.05492	-1													-0.247454	-0.0398997
-0.798223	-1													-0.354139	-0.187531
-0.778427	-1													-0.305535	-0.254091

## Sheet: Fig. 3 bcdfgh
Fig 3b-d: Averaged ΔF/F (z-scored) of contralateral-preferring CPNs in different types of trials									Fig 3f-h: Averaged ΔF/F (z-scored) of ipsilateral-preferring CPNs in different types of trials
contra-hit	ipsi-hit		contra-miss	ipsi-miss		contra-fa	ipsi-fa		contra-hit	ipsi-hit		contra-miss	ipsi-miss		contra-fa	ipsi-fa
4.07793	1.52846		1.10232	0.314376		1.7461	1.33805		0.684541	1.96996		-0.0848546	0.334896		2.05511	2.09518
3.67218	0.261649		1.68018	0.0912587		0.325835	-0.0700978		0.843811	2.17665		0.112111	0.663603		0.622811	0.834602
3.36192	1.44524		1.51895	0.441235		1.57319	1.77949		0.0437464	1.46593		-0.142449	0.771974		1.05014	1.49049
3.48702	1.50435		0.956024	0.55721		3.12217	1.22516		-0.0165565	0.157179		0.939458	0.00666838		0.640376	0.93899
3.44633	0.302278		0.696831	0.0757398		0.36264	0.860876		-0.149053	0.55062		0.136809	0.937013		0.477057	0.47502
1.69878	0.295032		-0.143102	-0.0637802		1.00444	1.65709		0.0365479	0.50756		-0.0263493	0.186647		1.07554	1.36982
2.75622	0.235731		2.23304	0.0647078		1.14217	0.840154		0.208092	0.91557		-0.128602	-0.0738359		0.0991119	0.362181
2.28305	0.694343		1.51263	0.173741		2.45475	1.24416		0.196261	1.61324		-0.00791193	0.511945		-0.0491116	0.490226
1.37397	0.235095		-0.174759	-0.0332486		0.549274	1.46351		0.365043	0.787869		0.195283	0.115462		0.409266	0.447667
1.91935	0.214316		0.124656	-0.240863		0.855235	1.48793		0.0812967	1.28149		0.0265807	0.506286		0.613061	1.36208
2.77672	0.720378		0.954676	-0.184477		0.286739	-0.101038		0.0499313	0.131205		-0.178958	0.756992		0.0336847	0.331775
1.21778	-0.516895		-0.117	-0.481559		0.852616	0.735872		-0.0554182	-0.0312659		0.626432	0.254031		-0.015408	0.312869
2.78093	0.237107		2.56775	0.0816717		0.138122	-0.203315		0.275511	0.796706		-0.126322	0.111805		-0.866234	0.362207
1.44356	0.120336		-0.0924427	-0.131953		0.30785	1.42061		-0.227363	0.0715917		0.382996	0.264062		1.24693	0.999561
1.36436	0.298739		2.20266	0.140966		0.155291	1.07554		-0.00295621	0.877835		0.716699	-0.169309		1.44859	0.741728
1.27938	0.741417		0.960689	0.183726		1.47407	0.917132		-0.0671199	0.403056		-0.142967	0.134788		0.239082	-0.00230019
1.42824	-0.486018		0.466695	0.0821721		-0.0910927	0.00204725		-0.141816	0.554563		-0.117679	-0.0722302		1.09375	1.03365
1.29822	0.528741		0.781352	0.14894		1.75868	1.42052		-0.0237678	-0.0380023		0.130336	-0.252326		0.721312	0.232188
2.72116	0.296308		0.725881	0.046159		0.0484959	0.52052		-0.153849	0.272092		-0.674545	0.0491241		0.728627	1.4851
0.970711	0.263301		1.35362	0.513709		0.804078	0.659476		-0.544971	-0.0725607		-0.167117	0.142079		0.70709	0.654183
0.876692	-0.349667		0.576162	0.0651278		-0.72508	-0.355297		-0.0614072	-0.332817		-0.454548	0.169289		-0.229072	0.250735
2.00553	0.427046		0.226292	0.246431		0.0979223	-0.186662		-0.500626	0.511654		-0.293338	0.324911		0.339972	0.435818
-0.0310546	0.194752		1.3052	0.29643		0.275376	0.019812		-0.153498	0.89692		-0.2323	0.428775		0.27034	0.392635
1.67202	0.514149		0.985702	-0.340965		0.197128	0.39162		-0.0740706	1.20773		-0.252261	-0.0399958		0.270695	0.355931
1.11381	0.67604		0.496886	1.00473		0.696487	0.614251		-0.197285	0.162652		-0.308547	0.213917		-0.133726	0.0134676
0.822206	0.29587		-0.300833	0.1572		0.83214	1.68243		-0.453342	0.247949		0.359792	0.614401		-0.452601	0.364089
0.705796	0.405438		0.0695769	-0.0387307		0.450467	1.25718		0.149451	0.986779		0.282147	0.0490952		-0.125687	-0.0204678
0.894048	0.569269		1.45075	-0.0456992		0.706318	1.00024		-0.174486	1.10936		0.171292	0.251857		-0.305487	0.194395
1.04201	0.0821216		-0.0751544	0.290571		0.286467	0.689088		-0.357862	-0.135123		-0.203777	0.145158		0.5692	-0.218663
0.825579	0.0410076		1.0815	0.0112132		-0.229396	0.300665		-0.302358	0.0278415		-0.148525	0.0906045		0.384865	0.430871
1.40983	0.0599347		0.776159	-0.13871		-0.582745	-0.24539		-0.23771	0.0747425		-0.492338	-0.159318		-0.0455703	0.116249
2.21817	2.51708		0.250653	0.0221934		0.800433	-0.00776092		-0.131363	0.0216487		-0.383603	0.12914		-0.212195	-0.188614
1.18191	0.348091		0.933306	0.170378		0.770595	0.393604		-0.337385	0.0471813		-0.227795	0.0429698		-0.426409	-0.0210775
0.168442	-0.859375		-0.156726	-0.282933		0.586755	0.438799		-0.388005	-0.0770244		-0.00283441	0.688266		0.0821231	-0.0135272
1.01283	0.373367		0.638203	-0.186925		0.150231	0.446292		-0.0918388	0.201939		-0.159827	0.314151		0.554416	-0.0371075
0.33799	0.12217		0.21463	-0.191282		0.576507	0.389039		-0.74245	-0.609349		-0.282834	-0.0264681		0.181071	0.472916
0.564569	-0.00149013		-0.485061	-0.0904615		0.324381	0.266733		0.0264145	0.325479		-0.0225395	0.0487248		-0.402114	-0.11608
0.679993	0.104872		0.282089	-0.164964		0.0331703	0.485128		-0.299474	0.00774253		0.043371	-0.131882		-0.487676	-0.0401266
1.40664	0.497322		0.576409	0.272533		-0.495673	0.296214		-0.323004	0.252932		-0.319007	-0.101273		0.297846	0.0705443
0.458827	-0.307799		-0.124388	0.275114		-0.804063	0.0918276		0.198056	1.94764		-0.460067	0.121519		-0.278591	-0.0630329
1.15867	0.809664		0.0808757	0.175432		0.197732	0.728802		0.0363872	-0.166018		-0.0767288	-0.141722		-0.28221	-0.0508176
0.373399	0.0430944		0.258551	0.0327269		0.0496836	0.362164		-0.269616	-0.153515		0.385748	0.153408		-0.51721	-0.0528929
1.77781	0.448059		0.0973451	0.0701743		0.222368	0.235106		-0.407926	0.0611189		0.030651	0.281153		0.141747	-0.101514
0.728439	0.111183		0.0502042	0.420087		0.463984	-0.539273		-0.453587	-0.323146		0.0351523	-0.275688		0.155291	-0.0204164
1.03118	0.578553		0.67785	0.775624		0.499985	0.560502		-0.456238	-0.649748		0.452595	0.0327239		-0.14294	-0.331234
0.931325	0.539618		0.149022	-0.111936		0.324027	0.759161		-0.386932	-0.209471		-0.244754	0.148537		-0.522673	0.0452183
0.563148	-0.0125711		1.26955	0.101911		0.24878	-0.111213		-0.615387	0.240565		-0.662775	-0.0513052		-0.368817	-0.217567
0.754429	0.142439		-0.0597466	-0.126143		0.266001	0.569314		-0.513043	-0.358535		0.0120174	0.099488		0.830473	-0.233634
0.303812	-0.329912		-0.22108	-0.0509252		1.17035	0.489293		-0.298784	0.526099		-0.191088	0.211594		0.723982	0.394112
0.245433	-0.162459		0.176789	0.0526473		0.073382	1.09732		-0.32059	-0.0175863		-0.596975	0.143892		-0.0872862	0.0952271
0.614547	0.0840415		0.00782718	-0.20224		0.849132	1.2576		-0.798096	0.177817		-0.516645	-0.100952		0.199139	0.349743
0.721338	0.0267646		0.526279	0.594973		0.460386	-0.0444791		-0.439667	-0.022799		0.0129946	0.287625		0.274701	-0.287808
0.485797	0.523569		-0.054281	0.0194831		0.370235	0.699542		-0.271184	0.213368		-0.307451	0.501522		0.141796	-0.272915
0.476772	-0.31542		-0.00200349	0.160224		-0.804428	0.209102		-0.479595	-0.57809		-0.379546	0.0955634		-0.331059	-0.125905
0.72004	0.158512		-0.239202	-0.14069		-0.259724	0.105595		-0.526014	0.271382		-0.612379	0.0185289		-0.379811	0.0644105
0.439229	0.311825		0.509158	0.23302		1.24505	0.249153		-0.430096	0.139226		-0.00874725	-0.384001		-0.235088	-0.320212
0.535897	0.110533		0.210139	0.353979		0.0561829	0.508604		-0.571694	-0.0470892		-0.195334	0.0847229		-0.197276	-0.158176
-0.0205265	-0.29502		-0.108857	-0.330099		1.6936	1.26143		-0.681557	-0.598258		-0.0977367	0.180831		-0.639322	-0.0723217
0.573963	-0.0911321		0.767961	-0.0790578		-0.174922	0.424559		-0.499247	-0.122181		-0.346123	0.108133		-0.210496	-0.315458
1.673	0.415338		0.72249	-0.109042		0.022497	0.105312		-0.324699	0.188509		-0.517587	0.544936		-0.432043	-0.606855
0.315317	0.207996		-0.0179804	-0.0567507		0.605156	0.753635		-0.787752	-0.530143		-0.0378877	-0.0309816		-0.368805	-0.448827
0.634543	0.507088		-0.0586923	-0.562492		0.388845	0.344415		-0.567015	0.160286		-0.339761	-0.123505		-0.1449	0.00576241
0.318096	-0.0561621		0.594498	0.0997574		1.07996	0.570121		-0.306015	-0.266853		-0.239559	-0.0774528		0.122111	-0.379611
0.93776	0.167596		1.22648	-0.0557943		0.0735459	-0.00103634		-0.545712	-0.242562		-0.207225	-0.0622748		-0.209941	-0.497419
1.12338	0.163733		0.434033	0.548789		-0.783593	-0.234014		-0.438367	0.254875		0.0275699	0.349755		-0.402649	-0.627163
-0.0916253	-0.539903		1.62668	-0.238081		-0.167424	-0.316539		-0.668533	-0.0859753		-0.430296	-0.274635		-0.24577	-0.299979
0.555084	-0.084943		-0.121837	0.0173142		-0.210663	0.136522		-0.769582	-0.640114		-0.208736	0.186503		-0.695407	-0.726444
0.491626	-0.120067		-0.196976	-0.189744		0.290264	-0.121769		-0.232905	0.360879		-0.151874	-0.0523164		0.721777	-0.180691
0.495787	-0.00719579		0.184534	-0.244641		0.390651	0.579224		-0.937839	-0.539198		-0.119098	0.190602		-0.995647	-0.557901
0.477908	0.207803		0.27368	-0.261685		0.51126	0.553535		-0.996226	-0.556758		-0.545213	0.119229		-0.614565	-0.697702
0.180233	0.198039		0.657999	-0.0336232		0.762156	0.522106		-0.768562	-0.562301		-1.03628	0.105677		-0.741063	-0.806943
0.601741	-0.000763839		1.24642	-0.0239123		0.319772	0.252322		-0.424944	0.199895		-0.0253099	-0.0958703		-1.58337	-0.0476762
0.0166535	-0.314987		0.0851889	-0.315953		0.904749	0.670872		-1.25144	-0.553302		-0.375772	-0.122679		-0.700046	-0.14985
0.295571	0.102953		0.563701	-0.00787673		0.00362479	0.171617		-1.01258	-0.352748		-0.136999	-0.0185537		-0.456896	-0.776735
0.310786	-0.117972		-0.484086	0.130557		0.30967	0.518171		-1.03049	-0.03952		-1.06683	0.183053		-0.969457	-0.548071
0.335413	-0.183412		-0.131868	-0.181762		0.00228308	-0.170818
-0.23863	-0.197908		0.988027	0.00653396		-0.0921903	0.043021
-0.098571	-0.392036		-0.264308	0.0304474		0.483708	0.340354
0.559624	0.0277543		0.06087	-0.183313		-0.632084	-0.287794
0.143176	-0.302729		-0.17924	-0.0838689		0.156333	0.472073
0.542412	0.242089		0.145883	-0.26864		-0.160083	0.15378
0.285117	0.241926		0.219834	-0.02381		-0.162554	0.583912
0.137416	0.0975269		-0.129957	-0.29035		-0.0487572	0.815437
0.622069	0.288297		-0.943064	-0.423165		1.26032	-0.373018
0.492445	-0.0348581		-0.0375819	-0.0317289		0.197273	-0.298169
0.166627	-0.192779		0.769525	-0.389617		-0.289969	0.289863
0.18893	0.126009		0.312702	0.388816		-0.057034	0.155206
-0.0879371	-0.341688		0.279073	-0.199837		-0.160155	-0.0741477
0.270672	-0.11801		0.0933559	-0.468923		-0.145065	0.00315436
0.196548	-0.39783		-0.0387047	0.016228		0.135443	-0.0540391
0.6013	0.387969		0.156008	-0.291416		-0.0880591	0.217877
0.664899	0.0339754		0.353856	0.0940764		0.138998	0.0766039
0.19788	0.0444234		0.433722	-0.0950897		0.190083	0.0552885
0.373283	-0.487378		-0.0703167	-0.347233		0.0196465	-0.296
0.0120991	-0.036377		0.296594	-0.115564		0.352386	0.120025
0.10032	-0.0115422		-0.0564869	-0.17323		-0.02901	-0.0579083
0.188545	0.780996		0.0611375	-0.00643049		-0.411567	0.549975
0.066083	0.0156692		-0.497074	0.348263		-0.061284	0.0426176
0.0625054	-0.117262		-0.322025	-0.3556		0.0234917	0.170775
0.515646	-0.241357		0.116487	-0.204948		-0.426584	-0.0803333
0.191239	0.0497273		0.103322	-0.687623		-0.175455	0.111487
0.0512345	-0.323805		0.0590841	-0.075235		0.859851	-0.121889
0.079597	-0.124777		-0.462443	-0.160298		-0.204531	-0.487377
-0.0541941	-0.219805		-0.338256	-0.215668		-0.0947532	-0.57458
0.194115	0.279746		-0.741352	-0.181154		-0.435045	0.38605
-0.158724	-0.150711		0.0565206	-0.255706		-0.16801	-0.328033
-0.0383799	-0.285487		0.0428537	0.767898		-0.694248	-0.347264
-0.201784	-0.352151		-0.269525	-0.828819		-0.120147	-0.169091
-0.159746	-0.591554		-0.829548	-0.0149625		-0.106196	0.0973155
-0.3588	-0.575403		-0.307151	0.136096		-0.414717	-0.453892
-0.0349972	-0.127833		0.555499	-0.254702		-0.174653	-0.0640064
-0.242617	-0.130369		0.0995201	-0.560536		-0.339072	-0.0435684
-0.170211	-0.437503		-0.0464238	-0.103985		-0.538832	-0.00441572
-0.340804	-0.430236		-0.474839	-0.0650859		-0.247307	-0.232363
-0.24637	-0.700504		-0.143156	-0.130065		-0.298693	-0.468475
-0.0466011	-0.341293		-0.0199421	0.0630052		-0.356177	0.00198801
-0.164267	-0.428921		-0.179905	-0.343797		0.528435	0.0725573
-0.136804	-0.532854		-0.363098	-0.0252332		-0.407208	-0.209114
-0.477211	-0.494035		-0.00940578	0.0647041		-0.530305	-0.685431
-0.285131	0.099369		0.225434	-0.174154		-0.23211	-0.167333
-0.461046	-0.780072		-0.188681	-0.032898		-0.750135	-0.302874
-0.320092	-0.45328		-0.236234	-0.397717		-0.806206	-0.428963
-0.66704	-0.424249		-0.10765	0.0713476		-0.402772	-0.62872

## Sheet: Fig. 4cdef
Figure 4cd: Inactivation of ACA CPNs (14 male mice)
mice	Contra Hit Rate				Ipsi Hit Rate					mice	Contra FA Rate				Ipsi FA Rate
	1		0.125		1		0.125				1		0.125		1		0.125
	Laser off	Laser on	Laser off	Laser on	Laser off	Laser on	Laser off	Laser on			Laser off	Laser on	Laser off	Laser on	Laser off	Laser on	Laser off	Laser on
1	0.65625	0.53125	0.416667	0.425	0.794872	0.896552	0.545455	0.589744		1	0.0263158	0.0263158	0.03125	0	0.184211	0.157895	0.15625	0.09375
2	0.96875	0.9375	0.947368	0.952381	1	1	0.970588	1		2	0.169643	0.203947	0.130787	0.216471	0.303571	0.282895	0.34838	0.138824
3	0.824679	0.794909	0.631569	0.553624	0.827928	0.905496	0.586869	0.668449		3	0.20043	0.239394	0.0550214	0.136806	0.278996	0.207071	0.127137	0.126705
4	0.698529	0.735642	0.644444	0.454545	0.878378	0.927803	0.605556	0.769231		4	0.266667	0.258974	0.075641	0.137446	0.262222	0.187179	0.213462	0.25974
5	1	0.714286	0.5	0.72	0.875	0.947368	0.6	0.833333		5	0	0.142857	0	0	0	0	0.047619	0
6	1	0.981481	0.959468	0.948792	0.985507	0.988095	0.829885	0.904167		6	0.243386	0.375479	0.265432	0.401484	0.206349	0.148659	0.0925926	0.0688259
7	0.983871	0.909341	0.933333	0.731481	0.950811	0.95	0.711765	0.811538		7	0.152778	0.111455	0.0733333	0.0808333	0.0625	0.134675	0.0366667	0
8	0.583333	0.533333	0.566667	0.413793	0.757576	0.864865	0.682927	0.724138		8	0.114286	0.108108	0.0571429	0.0909091	0.114286	0.108108	0.0571429	0.0606061
9	0.805556	0.706291	0.654762	0.544585	0.908333	0.875458	0.80027	0.928571		9	0.208081	0.167763	0.0603158	0.131393	0.208081	0.10945	0.120341	0.0846561
10	1	1	0.8	0.5625	0.571429	0.8	0.555556	0.571429		10	0.111111	0.0434783	0.0555556	0	0.111111	0.130435	0.222222	0
11	0.966667	0.979167	0.785441	0.713043	0.913043	0.964286	0.913793	0.975		11	0.212121	0.288506	0.166667	0.378205	0.111111	0.152874	0.0888889	0.0384615
12	0.983333	0.95743	0.968324	0.975	0.839363	0.911905	0.86742	0.915901		12	0.294848	0.402836	0.247985	0.311029	0.174076	0.134649	0.0796586	0.0726006
13	0.933333	0.911538	0.936508	0.892857	1	1	1	1		13	0.132576	0.298701	0.354167	0.333333	0.522727	0.233766	0.197917	0.144444
14	0.954545	0.9	0.973684	0.833333	0.767094	0.95	0.738095	0.735294		14	0.104167	0.242029	0.163462	0.275641	0.270833	0.308696	0.11859	0.143162
mice	Contra Reaction time (ms)				Ipsi Reaction time (ms)
	1		0.125		1		0.125
	Laser off	Laser on	Laser off	Laser on	Laser off	Laser on	Laser off	Laser on
1	228.586	235.592	360.637	304.219	221.644	230.071	291.964	258.134
2	52.961	117.157	134.141	152.667	101.074	94.1355	170.635	112.809
3	181.219	195.928	200.895	288.165	188.429	169.096	277.673	212.082
4	121.591	124.001	194.217	178.886	105.563	113.887	145.696	165.773
5	155.203	198.7	193.485	243.882	177.39	169.295	250.538	166.754
6	119.857	108.355	238.126	229.42	161.225	158.491	197.953	154.913
7	203.706	164.766	348.276	339.735	209.565	151.572	301	178.299
8	172.305	215.822	238.051	223.998	277.833	223.296	369.426	372.98
9	211.504	200.755	232.503	370.313	172.138	162.715	241.447	148.694
10	208.066	256.572	220.145	400.256	137.513	231.338	378.791	284.11
11	105.501	167.889	99.3579	219.989	154.654	131.941	158.577	153.419
12	106.448	120.663	149.978	190.659	91.4912	114.274	207.354	133.154
13	102.173	55.1872	152.136	204.602	115.274	59.4405	217.515	129.081
14	127.19	83.473	257.456	363.38	156.742	131.867	240.298	261.105
Figure 4ef: Activation of ACA CPNs (9 male mice)
mice	Contra Hit Rate				Ipsi Hit Rate					mice	Contra FA Rate				Ipsi FA Rate
	1		0.125		1		0.125				1		0.125		1		0.125
	Laser off	Laser on	Laser off	Laser on	Laser off	Laser on	Laser off	Laser on			Laser off	Laser on	Laser off	Laser on	Laser off	Laser on	Laser off	Laser on
1	0.73913	0.73913	0.645161	0.647059	0.727273	0.6	0.521739	0.458333		1	0	0	0.1	0.037037	0.136364	0.125	0.1	0.148148
2	0.809524	0.842105	0.619048	0.681818	0.75	0.772727	0.5	0.5		2	0.166667	0.173913	0.25	0	0.166667	0.26087	0.0416667	0
3	0.843254	0.934609	0.666667	0.8025	0.901075	0.789255	0.637133	0.610293		3	0.335498	0.306061	0.276379	0.180847	0.178932	0.289394	0.113831	0.143279
4	0.865424	0.970588	0.587912	0.681818	1	0.949495	0.884615	0.815657		4	0.246032	0.198617	0.158333	0.0952381	0.174603	0.332016	0.116667	0.130952
5	0.86	0.931034	0.660526	0.803922	0.907407	0.861111	0.803571	0.663399		5	0.293956	0.0925926	0.194099	0.127005	0.302198	0.361823	0.236025	0.319519
6	0.62069	0.689655	0.277778	0.578947	0.59375	0.527778	0.5	0.5		6	0.0666667	0.105263	0	0	0.1	0.0789474	0.0285714	0.0322581
7	0.697704	0.837879	0.523037	0.617069	0.669643	0.560656	0.609322	0.528373		7	0.120667	0.111696	0.121555	0.0893043	0.182835	0.19693	0.137871	0.195085
8	0.912047	0.942045	0.60091	0.667857	0.830159	0.820402	0.53367	0.492754		8	0.209255	0.135057	0.113542	0.0761905	0.153563	0.180077	0.113542	0.104762
9	0.833333	0.866422	0.729167	0.732143	0.834375	0.785714	0.54251	0.571429		9	0.122727	0.0539773	0.170846	0.0357143	0.133333	0.264205	0.125392	0.125661
mice	Contra Reaction time (ms)				Ipsi Reaction time (ms)
	1		0.125		1		0.125
	Laser off	Laser on	Laser off	Laser on	Laser off	Laser on	Laser off	Laser on
1	240.138	155.095	317.821	321.487	333.971	358.596	307.267	483.926
2	194.726	307.297	289.222	287.792	164.298	191.037	268.899	312.13
3	176.082	217.811	248.03	151.761	186.778	177.087	210.575	231.835
4	142.417	80.7153	202.457	164.461	86.7451	160.307	161.308	241.445
5	193.899	253.637	210.4	125.468	147.203	119.53	161.113	163.363
6	177.049	220.97	271.244	252.215	268.178	267.329	283.268	344.804
7	120.499	115.854	125.449	106.121	141.511	122.066	119.283	142.934
8	291.352	222.943	378.506	316.845	201.068	193.121	350.348	301.682
9	184.512	232.351	297.025	269.979	187.432	207.312	171.255	276.027

## Sheet: Fig. 5ef
Figure 5ef: Inhibition of CPN axons (5 male mice)
mice	Contra Hit Rate				Ipsi Hit Rate					mice	Contra FA Rate				Ipsi FA Rate
	1		0.125		1		0.125				1		0.125		1		0.125
	Laser off	Laser on	Laser off	Laser on	Laser off	Laser on	Laser off	Laser on			Laser off	Laser on	Laser off	Laser on	Laser off	Laser on	Laser off	Laser on
1	0.93211	0.949067	0.818599	0.894902	0.963749	0.950987	0.802907	0.696868		1	0.311145	0.245363	0.283522	0.178722	0.212658	0.320661	0.11641	0.155268
2	0.769231	0.947368	0.842105	0.875	0.7	0.647059	0.4375	0.428571		2	0.375	0.25	0.25	0.142857	0.3125	0.55	0.25	0.5
3	0.744318	0.781416	0.600751	0.805831	0.866302	0.81722	0.749688	0.712056		3	0.242067	0.192224	0.181724	0.142532	0.374777	0.436449	0.293852	0.312103
4	0.777389	0.834741	0.486111	0.680538	0.824972	0.791263	0.638462	0.511387		4	0.17037	0.190009	0.104762	0.0521886	0.201111	0.26105	0.184127	0.235471
5	0.78683	0.848329	0.585132	0.73925	0.938062	0.857474	0.80467	0.7773		5	0.301883	0.250056	0.197409	0.202632	0.191106	0.34879	0.268648	0.332529
mice	Contra Reaction time (ms)				Ipsi Reaction time (ms)
	1		0.125		1		0.125
	Laser off	Laser on	Laser off	Laser on	Laser off	Laser on	Laser off	Laser on
1	144.073	122.256	220.213	154.648	141.176	125.606	166.779	196.671
2	142.253	160.51	235.363	152.344	81.9483	73.6261	88.7978	242.6
3	105.119	147.633	196.212	133.372	108.088	114.654	136.803	194.162
4	121.567	95.5397	155.4	115.866	131.427	152.768	109.063	134.639
5	192.671	207.324	158.563	110.941	251.039	151.955	205.074	273.893

## Sheet: Fig. 6c
Figure 6c. Distribution of starter cells
MOs					ACA
Pyr	PV	SST	VIP		Pyr	PV	SST	VIP
31.5217	5.10204	6.32911	19.0476		68.4783	94.898	93.6709	80.9524
8.33333	7.47126	25.9259	10		91.6667	92.5287	74.0741	90
8.46154	11.7647	11.2195	35.7143		90.7692	88.2353	87.3171	64.2857
	12		25.5814			88		74.4186
	23.6434		15.6627			75.1938		84.3373
Figure 5f. Distribution of RV-labeled neurons in contralateral hemisphere
ACA					MOs					RSP					ORB
Pyr	PV	SST	VTP		Pyr	PV	SST	VTP		Pyr	PV	SST	VTP		Pyr	PV	SST	VTP
58.9065	42.5333	71.8182	67.6923		17.1076	14.8	13.6364	14.2308		15.5203	27.7333	5.45455	7.30769		3.35097	9.86667	5.45455	5
71.7268	53.304	63.2353	58.4958		7.02087	27.2247	25	16.8524		3.98482	11.5419	2.94118	5.84958		11.575	2.81938	8.82353	7.10306
40.7295	66.0763	53.5484	66.6667		35.4103	17.8474	32.9032	20		7.29483	8.31063	3.22581	3.33333		2.27964	3.81471	4.51613	6.66667
	55.2941		65.3659			27.0588		19.5122			2.35294		3.17073			9.41176		4.63415
	62.0833		62.1813			20		20.5382			3.125		7.64873			4.79167		3.68272
CaMKIIa-Cre: 2 female, 1 male
PV-Cre: 3 female, 2 male
SST-Cre: 1 female, 2 male
VIP-Cre: 3 female, 2 male

## Sheet: Fig. 7cfil
Figure 6c. IPSC charge/(IPSC charge+EPSC charge)							Fig 6f. Normalized EPSP amplitudes in different cell types (normalized to L2/3 pramidal neurons)																		Fig 6i.Normalized PV+cal-IPSC amplitudes in CPNs (normalized to other pyrs)									Fig 6l. Normalized EPSP amplitudes in PV+cal neurons (normalized to other PV+ neurons)
L2/3		L5		L6			Pyr				PV					SST					VIP				L2/3_CPN	L2/3_Other Pyr	L5_CPN	L5_Other Pyr	L6_CPN	L6_Other Pyr				L2/3_Pvcal	L2/3_Other PV	L5_Pvcal	L5_Other PV	L6_Pvcal	L6_Other PV
Other Pyr	CPN	Other Pyr	CPN	Other Pyr	CPN		L2/3	L5	L6		L2/3	L5	L6			L2/3	L5	L6			L2/3	L5	L6		7.06622	1	9.16983	1	1.93714	1				1.15504	1	1.76202	1	2.22452	1
0.642124	0.739936	0.479026	0.889559	0.73637	0.84279		1.09632	0.534991	0.5285		2.25789	1.36815	3.62529			0.422623	0.25608	0.358639			0.386256	0.29174	0.183391		2.16484	1	2.75105	1	2.36357	1				1.88641	1	1.32902	1	2.54666	1
0.784668	0.826358	0.312328	0.864259	0.409419	0.805918		0.903682	1.09901	0.5285		0.973646	0.757744	0.462437			0.398293	0.10254	0.247621			0.486167	0.458609	0.216975		1.04626	1	1.62324	1	1.9616	1				1.71146	1	3.40206	1	1.46344	1.17689
0.629815	0.865132	0.834444	0.901476	0.8517	0.900945		1	0.817	0.458529		2.02488	1.0228	5.68823			0.47606	0.371582	0.205035			1.34739	0.324464	0.230075		9.45813	1	1.10411	1	0.972353	1				0.751493	1	5.775	1	3.43236	0.823105
0.896733	0.738988	0.829913	0.875693	0.886245	0.697424		0.732648	0.817	0.598471		8.90863	3.22572	2.939			0.647229	0.0659275	0.0366983			2.18107	0.58695	0.276884		1.25691	1	1.06281	1	0.764662	1				1.86956	1	1.07467	1	0.913853	1
0.535965	0.852711	0.781204	0.816153	0.85184	0.868489		1.26735	0.655681	0.5285		1.3177	0.953362	0.297714			0.808987	0.195177	0.431731			1.07486	0.881923	1.01917		0.763857	1	0.907887	1	2.12072	1				1.93352	1	1.09446	1	1.90095	1
0.0942386	0.935692	0.758828	0.851675	0.462402	0.89923		1	0.978319	0.5285		2.80894	1.28083	0.408304			0.440655	0.058816	0.744273			0.641459	0.40805	1.09134		2.61683	1	1.47583	1	2.84672	1				2.1129	1	0.623024	1	1.03563	1
0.803335	0.836559	0.880666	0.946775	0.572087	0.911535		1	0.687904	0.759881		2.59005	1.07245	2.35589			1.24963	0.566338	0.26375			0.215882	0.586427			0.929239	1	8.46613	1	1.97038	1				2.42388	1	1.00776	1	1.14457	0.982133
0.90598	0.840097	0.880185	0.942821	0.906337	0.888355		1	0.946096	0.297119		1.27967	0.982889	1.9727			0.946266	0.188225	0.774698			0.894688	0.309864			14.1252	1	2.40139	1	3.2909	1				0.898873		2.57551	1		1.01787
0.868561	0.988667	0.773262	0.748163	0.513965	0.886528		1	0.817	0.5285		2.57151	0.837682	1.19032			0.543387	0.810678	0.126542			1.45492	0.462182					2.06907	1	4.85514	1						1.35916	1
0.895106	0.859202	0.899653	0.926881	0.84588	0.943503		1	0.762416	0.5285			5.41326	1.51887			1.10856	0.51875	1.30283																		1.36145	1
0.23006	0.861024	0.884812	0.656401		0.911646		1.39514	0.871584	0.934823			1.05153	2.17336				0.185298			P value	L2/3	L5	l6		p=0.036		p=0.001		p=0.0172
0.815573	0.771153	0.72043	0.755084		0.872108		0.604858	0.817	0.122177			0.957732					0.304441			L2/3		0.0625	0.1447
0.84024	0.857943	0.866614	0.809742		0.807408		1.13307	0.817	0.5285			0.78871								l5			0.3277
0.63879	0.863656	0.626639	0.845223				0.866933	0.817	0.439869						P value	L2/3	L5	l6		l6
0.219459	0.722675	0.623606	0.713576				1.49151	0.817	0.617131	P value	L2/3	L5	l6		L2/3		0.0041	0.0539																p=0.04		p=5.85E-04		p=0.010
0.536231	0.682852	0.753998	0.86393				0.508486	0.817	0.5285	L2/3		0.0275	0.4941		l5			0.4098
0.3703	0.666541	0.54875	0.834258				0.974036	0.851114	0.5285	l5			0.3247		l6
0.848802	0.861958	0.389067	0.753875				1.02596	0.782886	0.5285	l6										total	male	female			total	male	female								total	male	female
0.887993	0.948755	0.464921	0.782931				0.88704	0.817	0.88159											n=3	2	1			n=3	2	1								n=6	4	2
0.880402	0.951227	0.663745	0.727758				1.11296	0.817	0.337552						total	male	female
0.807689	0.936737	0.898252	0.829355				1	0.817	0.366357						n=3	2	1
0.849687		0.657809	0.78545				1	1.24639	0.741339	total	male	female
0.814288		0.727257	0.812548				1.41231	0.387606	0.315661	n=4	3	1
0.866624		0.715	0.893643				0.58769	0.817	0.693442
0.616969		0.834199	0.951594				0.818909	0.817	0.614304
							1.18109	0.817	0.300443
p=0.0403		p=0.0099		p=0.0277			1	0.8754	0.505811
								0.7586	0.435959
								0.817	0.621041
total	male	female				P value	L2/3	L5	l6
n=9	5	4				L2/3		9.6616e-05	1.3095e-08
						l5			1.3734e-07
						l6
						total	male	female
						n=10	7	3
							P value
							L2/3	Pyr	PV	SST	VIP
							Pyr		0.0004	0.0093	0.5808
							PV			0.0001	0.0078
							SST				0.4967
							VIP
							L5	Pyr	PV	SST	VIP
							Pyr		0.000833049	1.55951e-06	0.000514823
							PV			4.01424e-05	0.000239914
							SST				0.0360402
							VIP
							L6	Pyr	PV	SST	VIP
							Pyr		0.00658877	0.0028157	0.277946
							PV			0.000795824	0.00484809
							SST				0.384508
							VIP

## Sheet: Fig. 8efj
Figure 8e: Distribution of the difference in peak responses of z-scored ΔF/F during the visuomotor period between the contra-hit and ipsi-hit trials for the imaged PV+cal neurons															Fig 8f. Peak responses of z-scored ΔF/F during the visuomotor period between the contralateral-hit and ipsilateral-hit trials for all recorded PVcal neurons
8 male mice were used
Contra-Ipsi activity (hit) (z-scored)															contra-hit	ipsi-hit
0.460563	1		1	Contra significant											-0.103189	-0.0450396
0.471398	1		0	Not significant											0.30124	0.358595
0.556144	1		-1	Ipsi significant											0.0244118	0.157205
0.383625	1														-0.383364	-0.0618288
-0.0597614	0														0.293419	0.34925
0.0367162	0														0.35147	0.235351
0.0388	0														-0.147839	-0.0720805
0.0142639	0														0.108559	0.0995978
0.0712625	0														-0.516569	-0.0461387
-0.123579	0														0.359764	0.885755
-0.0569855	0														-0.526625	-0.511682
0.0930451	0														-0.669222	-0.635238
-0.0880277	0														0.366375	0.242211
-0.0513701	0														-0.608601	-0.0879661
0.00964494	0														0.50728	0.332052
-0.120458	0														-0.0640272	-0.163149
0.199048	0														-0.294638	-0.581908
0.140347	0														0.345829	0.366681
-0.00126038	0														0.435357	0.343844
0.0479489	0														0.342351	0.74217
-0.130991	0														-0.0721526	0.516357
-0.159184	0														-0.185638	-0.646814
0.0957695	0														-0.268984	-0.0246503
0.122322	0														0.618664	0.611023
0.0466831	0														-0.0308928	0.380305
0.155521	0														0.0341914	0.218024
-0.23097	0														-0.221975	0.0427743
-0.184917	0														0.461302	0.779634
0.262506	0														-0.47523	-0.290269
0.314377	0														-0.00545323	-0.0977158
0.22156	0														0.110751	0.186417
0.356042	0														0.454493	0.296448
-0.288608	0														0.138489	-0.155757
0.00623351	0														-0.533614	-0.455532
0.0301944	0														-0.121905	-0.0517819
-0.0393694	0														0.17767	0.120917
-0.158361	0														-0.18961	0.035126
0.232497	0														-0.110412	0.533328
-0.126141	0														-0.147722	0.120014
0.266303	0														-0.520271	-0.516414
-0.206301	0														0.10435	0.428266
0.265629	0														-0.237319	-0.448862
-0.230421	0														-0.0208851	-0.259261
0.186799	0														-0.057814	0.396186
-0.0749203	0														-0.0407614	0.275371
-0.0828586	0														-0.361877	-0.4432
0.147472	0														-0.869072	0.0875345
-0.320331	0														-0.527785	-0.248941
0.093272	0														0.227419	0.335995
0.0871271	0														-0.166256	-0.557495
-0.297622	0														0.556606	0.113142
-0.277306	0														0.311236	0.739536
-0.256459	0														-0.294487	-0.341438
-0.0793309	0														0.445048	0.480229
-0.204103	0														-0.287051	0.00285795
0.322471	0														0.557425	1.32789
-0.0813167	0														0.280583	1.20517
0.236948	0														0.202425	0.227355
-0.160236	0														0.371071	1.09438
-0.293215	0														0.120496	1.00055
0.14028	0														-1.15488	-0.0463559
-0.312424	0														-0.276957	-0.0839943
0.13918	0														0.274384	0.309277
-0.0964638	0														-0.421183	-0.165184
-0.0318148	0														0.670679	0.365218
-0.135278	0														0.326336	0.518084
0.126718	0														0.737333	0.769428
-0.17249	0														1.13022	1.69298
0.144331	0														0.12089	0.369033
-0.240485	0														-0.705367	-0.0579957
-0.134232	0														0.0270408	0.41591
-0.211601	0														0.659566	0.691377
0.230098	0														-0.602296	-0.178998
0.207868	0														-0.805726	0.35579
0.113498	0														0.22543	-0.000639716
0.047103	0														1.02696	0.9106
-0.0441511	0														0.144025	-0.210336
0.0480238	0														0.245761	0.511643
0.119837	0														-1.20407	-0.599226
0.266428	0														1.51046	0.784574
0.099506	0														-0.959179	-0.561707
-0.16228	0														0.02876	0.0552329
0.0139396	0														-1.03747	-0.310674
0.289839	0														-0.494199	0.128323
0.0173848	0														-0.528952	-0.0585417
0.195257	0														0.438426	-0.135338
-0.212151	0														-0.721498	-0.261602
0.290591	0														0.683238	0.916018
0.0263985	0														0.366759	0.980377
-0.125522	0														1.05104	0.415735
0.0950388	0														-1.67756	-1.5583
-0.128388	0														0.0353099	0.15035
-0.411338	0														1.08398	0.819251
0.136014	0														0.0409251	-0.263798
-0.041975	0														1.39217	0.629497
0.0334888	0														1.62754	1.18963
-0.12552	0														1.29419	0.480948
0.0773017	0														1.28639	0.805338
0.0298534	0														0.639253	0.499258
-0.0519261	0														1.34566	1.20746
0.200868	0														0.319132	-0.196344
-0.183958	0														-1.08519	0.0692601
-0.173789	0														-0.218853	-0.228344
0.260545	0														0.113099	0.729385
-0.0801669	0														0.102664	0.364938
0.0735564	0														0.386699	0.176887
-0.157436	0														-0.0148707	0.168685
-0.110279	0														-0.356664	-0.707201
-0.25567	0														0.18044	0.433456
0.00167944	0														-0.134	-0.0876765
-0.366984	0														0.087124	0.105683
0.14597	0														0.271997	0.509732
-0.13381	0														0.910623	0.726266
-0.348566	0														1.03562	1.53299
-0.0733474	0														0.704802	1.17006
0.29421	0														0.113938	0.372291
-0.39874	-1														0.763252	0.412186
-0.223293	-1														-0.480086	-0.386885
-0.397506	-1														0.195288	0.525576
-0.355191	-1														0.396931	0.49501
-0.40695	-1														-0.264471	-0.21401
-0.328799	-1														0.0843113	0.228993
-0.255268	-1														-0.280305	0.0370105
-0.885024	-1														0.142989	0.0713224
-0.273574	-1														0.73036	0.54371
-0.302941	-1														-0.0490628	0.00611828
-1.02577	-1														0.51246	0.0206172
-0.597684	-1														0.574402	1.14913
-0.420571	-1														0.097352	0.283482
-0.574188	-1														0.945494	0.635933
-0.957615	-1														-0.453041	-0.602489
-0.2519	-1														-0.468038	-0.321544
-0.383134	-1														0.763617	1.84998
-0.310187	-1														-0.642385	-0.0579886
-0.40821	-1														0.533613	0.359928
-0.304552	-1														0.372291	0.570802
-0.676319	-1														0.855045	0.425084
-0.422371	-1														0.397781	0.13816
-0.636925	-1														-0.425825	-0.356892
-0.791434	-1														-0.0107284	-0.140233
-0.0921793	-1														0.713852	1.04492
-0.394789	-1														0.323238	0.336991
-0.212891	-1														-0.465771	0.111176
-0.333289	-1														-0.535006	-0.179403
-0.207787	-1														0.11244	-0.0985983
-0.527799	-1														-0.732524	-0.0474624
-0.533449	-1														0.671748	1.33293
-0.54222	-1														0.228559	1.8305
-0.46112	-1														0.0857051	0.187944
-0.685317	-1														0.15512	0.582753
-0.836035	-1														0.106486	0.0321131

## Sheet: Fig. 9f-h
Fig 9f-h: Averaged ΔF/F (z-scored) of ipsilateral-preferring PVcal neurons in different types of trials
contra-hit	ipsi-hit		contra-miss	ipsi-miss		contra-fa	ipsi-fa
0.602214	0.916018		0.259701	0.123435		3.12681	1.55882
0.750992	1.84998		-0.231736	0.0878657		1.00779	1.2436
0.618068	0.611023		-0.111692	0.236764		0.634607	0.674095
0.588177	1.33293		0.317005	0.115715		-0.458386	1.45039
0.629448	1.14913		-0.208785	0.235374		0.75236	0.606064
0.408408	0.980377		0.133545	0.127318		0.419401	0.750273
0.123529	1.8305		0.289518	0.147332		0.629052	0.572226
0.385615	0.885755		0.109345	0.731651		0.76148	0.808635
0.302482	1.20517		-0.195639	0.625279		0.989957	0.535336
0.0849138	0.0713224		-0.516115	-0.0933846		0.409184	0.05359
0.263193	0.518084		0.228721	0.468551		0.47476	0.501602
0.200309	0.525576		-0.0222778	-0.100101		0.350052	0.565791
0.0976603	0.364938		0.404107	0.443516		0.672871	0.526136
0.419706	0.366681		0.155582	0.105929		0.392565	0.483626
0.234744	0.433456		-0.0339705	-0.160859		0.287495	0.718003
0.133301	0.729385		-0.64797	0.48881		0.176339	0.258101
-0.0680018	0.15035		-0.0921881	-0.00335215		-0.0328036	0.0625397
-0.119016	-0.0876765		-0.00780009	-0.00502568		-0.260209	-0.303447
0.367844	0.335995		0.292321	0.207411		-0.353493	0.119187
-0.0694772	0.533328		-0.0290981	0.0382105		0.927437	0.941418
-0.323001	0.0370105		-0.0284997	0.0131968		-0.0207884	-0.340163
0.0137742	0.380305		0.116008	0.194316		0.284096	1.07124
-0.691433	-0.0474624		-0.096611	0.206159		0.637046	-0.598682
-0.677606	-0.0579886		0.00771062	0.342406		-0.607105	-0.0887905
-0.567275	-0.248941		-0.137057	-0.0882981		-0.558247	-0.271396
-0.832021	-0.261602		-0.325717	-0.290334		-1.03242	-0.825476
-0.494233	-0.516414		-0.281092	-0.189242		0.213001	0.247118
-0.791439	-0.0579957		-0.155931	-0.323771		-0.694196	-0.659253
-0.543589	-0.386885		-0.393011	-0.192974		-0.447326	-0.479154
-1.23778	0.0692601		-0.0557434	0.0652721		-2.30112	-0.395743
-0.503885	-0.0461387		0.0594957	0.0522746		-0.0941676	0.299088
-0.846231	0.0875345		-0.213077	0.280888		1.08409	-0.137131
-0.77761	0.35579		-0.12417	-0.256407		0.690207	-0.487121
-1.09658	-0.0463559		-0.343833	0.110968		-0.21689	-0.926751
-1.1669	-0.599226		-0.0877235	-0.137241		-1.28806	-0.943957

## Sheet: Fig. 10bcdeg
Figure 10bc: Unilateral activation of PV+ neurons (5 male mice)																				Figure 10g: Learning1 (6 male mice)															Figure 10g: Test Hit rate
																																			Contrast	0.016	0.031	0.062	0.125	0.25	0.5	1
mice	Contra Hit Rate				Ipsi Hit Rate					mice	Contra FA Rate				Ipsi FA Rate						Day 1	Day 2	Day 3	Day 4	Day 5	Day 6	Day 7	Day 8	Day 9	Day 10	Day 11	Day 12			Contralesional +CNO Hit rate	0.539915	0.589697	0.477189	0.429576	0.280769	0.166787	0.118811
	1		0.125		1		0.125				1		0.125		1		0.125			Contralesional +CNO Hit rate	0.1875	0.276471	0.272222	0.344444	0.0111111	0.55	0.555556	0.766667	0.877778	0.555556	0.955556	0.855556				0.693878	0.735714	0.650794	0.611111	0.531746	0.371429	0.211429
	Laser off	Laser on	Laser off	Laser on	Laser off	Laser on	Laser off	Laser on			Laser off	Laser on	Laser off	Laser on	Laser off	Laser on	Laser off	Laser on			0.26875	0.205556	0.183333	0.455556	0.4	0.722222	0.766667	0.866667	0.855556	0.922222	0.977778	0.966667				0.590476	0.483333	0.633333	0.666667	0.415385	0.38	0.136842
1	0.876557	0.781826	0.646915	0.534985	0.872753	0.933143	0.557079	0.724653		1	0.217024	0.246234	0.0877699	0.126228	0.169952	0.168355	0.129184	0.0880181			0.00625	0.0764706	0.0294118	0.0941176	0.361111	0.711111	0.555556	0.644444	0.133333	0.322222	0.788889	0.566667				0.752311	0.552416	0.631313	0.524488	0.544281	0.483696	0.182632
2	0.778855	0.667157	0.656573	0.574726	0.664955	0.785897	0.579626	0.651448		2	0.312317	0.431769	0.193927	0.252067	0.223057	0.145529	0.20995	0.129906			0.2625	0.135294	0.117647	0.0647059	0.0388889	0.166667	0.222222	0.244444	0.3	0.644444	0.711111	0.644444				0.847442	0.834821	0.79127	0.700397	0.66774	0.333117	0.0931858
3	0.779697	0.718844	0.718346	0.610883	0.827661	0.841304	0.720068	0.764942		3	0.280945	0.379037	0.146113	0.232612	0.196765	0.180628	0.129163	0.142664			0.0375	0.311765	0.433333	0.594444	0.427778	0.777778	0.766667	0.722222	0.755556	0.677778	0.722222	0.988889				0.732639	0.77096	0.692357	0.625244	0.489899	0.286111	0.11746
4	0.775645	0.758122	0.68343	0.57605	0.751614	0.773874	0.702109	0.761115		4	0.224123	0.296239	0.124074	0.14929	0.402806	0.331109	0.308519	0.195699			0.08125	0.341176	0.333333	0.472222	0.15	0.666667	0.788889	0.666667	0.5	0.9	0.655556	0.444444
5	0.775154	0.710522	0.595211	0.520037	0.736746	0.807832	0.515404	0.644558		5	0.208095	0.301302	0.171905	0.241435	0.283333	0.231143	0.205588	0.158114																	Contrast	0.016	0.031	0.062	0.125	0.25	0.5	1
																					Day 1	Day 2	Day 3	Day 4	Day 5	Day 6	Day 7	Day 8	Day 9	Day 10	Day 11	Day 12			Ipsilesional +CNO Hit rate	0.938672	0.944127	0.875	0.867018	0.803961	0.504239	0.150292
																				Ipsilesional +CNO Hit rate	0.06875	0.305882	0.494444	0.688889	0.833333	0.988889	0.933333	0.966667	1	1	1	1				0.778571	0.692308	0.714286	0.619048	0.459184	0.481481	0.22449
mice	Contra Reaction time (ms)				Ipsi Reaction time (ms)																0.08125	0.344444	0.522222	0.644444	0.461111	0.722222	0.411111	0.644444	0.555556	0.844444	1	0.988889				0.8	0.72381	0.725	0.7875	0.631579	0.315789	0.136842
	1		0.125		1		0.125														0.4	0.588889	0.761111	0.755556	0.788889	1	0.833333	0.977778	0.988889	0.711111	1	0.588889				0.734559	0.870307	0.826042	0.729885	0.695437	0.490106	0.247831
	Laser off	Laser on	Laser off	Laser on	Laser off	Laser on	Laser off	Laser on													0.275	0.538889	0.577778	0.594444	0.694444	0.922222	0.8	0.933333	1	0.944444	1	0.866667				0.87855	0.846599	0.835417	0.763352	0.634921	0.389813	0.0860912
1	176.149	225.147	158.437	201.948	159.484	195.121	251.913	194.19													0.05	0.111765	0.338889	0.344444	0.411111	0.322222	0.5	0.122222	0.555556	0.866667	0.844444	0.666667				0.765374	0.612271	0.658333	0.570109	0.424603	0.32608	0.0873016
2	103.248	135.252	158.708	160.074	101.399	100.574	156.783	143.852													0.33125	0.417647	0.305556	0.477778	0.677778	0.577778	0.788889	0.6	1	0.6	0.544444	0.944444
3	106.598	109.664	106.054	114.976	114.572	100.823	163.135	109.399																											Contrast	0.016	0.031	0.062	0.125	0.25	0.5	1
4	91.1449	107.094	95.0172	147.758	102.719	114.879	152.859	133.564													Day 1	Day 2	Day 3	Day 4	Day 5	Day 6	Day 7	Day 8	Day 9	Day 10	Day 11	Day 12			Contralesional Hit rate	0.029608	0.0800479	0.115002	0.176663	0.310708	0.369972	0.431183
5	130.965	172.508	175.26	231.58	151.155	126.302	162.271	154.863												Contralesional Hit rate	0.0133	0	0	0	0.0788	0.0506	0.209	0.1167	0.322222	0.355556	0.333333	0.3				0.0230847	0.0291466	0.0243488	0.0386853	0.0474817	0.0635515	0.0717652
																					0.1	0.0112	0	0.04	0.05	0.0562	0.05	0.0667	0.155556	0.0777778	0.0666667	0.0888889				0.0258621	0.0923913	0.178571	0.288043	0.40625	0.516304	0.5
																					0.0833333	0.0705882	0.288889	0.266667	0.205556	0.294444	0.272222	0.422222	0.491667	0.538889	0.277778	0.4				0.05	0.245714	0.312925	0.418367	0.540373	0.546584	0.6
Figure 8de: Bilateral activation of PV+ neurons (6 male mice)																					0.00555556	0.0111111	0.266667	0.0611111	0.211111	0.122222	0.0611111	0.0625	0.0722222	0.00555556	0.0333333	0.0555556				0.0178571	0.010989	0.0621118	0.175824	0.201058	0.208791	0.1875
																					0.113333	0	0.0533333	0.0333333	0.0222222	0.122222	0.0666667	0.111111	0.155556	0.322222	0.411111	0.355556				0	0	0.0115022	0	0.0075188	0.0145076	0.0600907
mice	Left Hit Rate				Right Hit Rate					mice	Left FA Rate				Right FA Rate						0.106667	0.0411765	0.0823529	0.111111	0.05	0.122222	0.127778	0.0444444	0.0944444	0.0388889	0.0333333	0.105556				0.110837	0.147688	0.170635	0.161353	0.178017	0.181021	0.167308
	1		0.125		1		0.125				1		0.125		1		0.125				0.166667	0.135294	0.0647059	0.172222	0.272222	0.194444	0.266667	0.166667	0.522222	0.244444	0.244444	0.2				0.0804364	0.0403459	0.123905	0.219683	0.315544	0.265594	0.242696
	Laser off	Laser on	Laser off	Laser on	Laser off	Laser on	Laser off	Laser on			Laser off	Laser on	Laser off	Laser on	Laser off	Laser on	Laser off	Laser on			0.00666667	0.0823529	0.0470588	0.161111	0.161111	0.322222	0.0555556	0.133333	0.0555556	0.0333333	0.166667	0.2				0.0555354	0.103986	0.0904762	0.0695652	0.0291667	0.0782609	0.127094
1	0.777888	0.779724	0.592362	0.564296	0.854085	0.850484	0.695184	0.666555		1	0.178084	0.146745	0.112993	0.12	0.180891	0.19292	0.171115	0.147004			0.00666667	0.0352941	0.0352941	0.0277778	0.0888889	0.0555556	0.05	0.0555556	0.0111111	0.0444444	0	0.0777778				0.0789474	0.0625	0.125	0.282609	0.21875	0.275862	0.333333
2	0.831731	0.839183	0.667925	0.692688	0.827915	0.767013	0.664322	0.672381		2	0.178083	0.178837	0.153383	0.147507	0.300305	0.271251	0.186917	0.229989			0.04	0.00588235	0	0	0	0	0	0.00555556	0	0	0	0				0.0625	0.159091	0.339583	0.388889	0.495	0.609375	0.579132
3	0.772727	0.793041	0.582778	0.606479	0.832264	0.834036	0.735987	0.703864		3	0.14846	0.11131	0.0739464	0.124785	0.268582	0.2625	0.155129	0.153983			0.0533333	0.0470588	0.0529412	0.144444	0.144444	0.194444	0.1	0.233333	0.455556	0.211111	0.3	0.244444
4	1	1	0.945946	0.952381	1	1	0.961538	0.916667		4	0.346154	0.307692	0.263158	0.241379	0.307692	0.423077	0.473684	0.448276			0.0333333	0.129412	0.182353	0.194444	0.666667	0.622222	0.533333	0.644444	0.577778	0.633333	0.555556	0.488889			Contrast	0.016	0.031	0.062	0.125	0.25	0.5	1
5	0.799774	0.807143	0.796992	0.72303	0.794643	0.873684	0.85	0.830128		5	0.375893	0.342491	0.237351	0.26634	0.145536	0.272894	0.133185	0.158497			0.02	0.15625	0.291429	0.544444	0.444444	0.283333	0.477778	0.605556	0.705556	0.744444	0.461111	0.677778			Ipsilesional Hit rate	0.0547563	0.332471	0.533319	0.783458	0.869131	0.906843	0.940183
6	0.746618	0.775115	0.701575	0.73307	0.764055	0.740252	0.67527	0.673348		6	0.200695	0.263055	0.208969	0.189312	0.24443	0.266157	0.23111	0.255521			0	0.00666667	0.00666667	0.0242424	0.0285714	0.0166667	0.172222	0.127778	0.0611111	0.0666667	0.05	0.0722222				0.05356	0.146261	0.527142	0.71833	0.786431	0.838158	0.902442
																					0	0	0	0	0	0	0	0	0.00555556	0	0	0				0.0833333	0.392857	0.67	0.886364	0.927083	0.941964	0.921053
																					0	0.00625	0	0.172222	0.238889	0.366667	0.3	0.355556	0.488889	0.272222	0.316667	0.461111				0.0519481	0.37594	0.62585	0.873016	0.921429	0.958525	0.978571
mice	Left Reaction time (ms)				Right Reaction time (ms)																0.0375	0.0444444	0.0388889	0	0	0.0555556	0.0388889	0	0.0555556	0.0666667	0.1	0.0666667				0.0340136	0.556391	0.904762	0.979592	0.994048	0.980519	1
	1		0.125		1		0.125														0.16875	0.0166667	0.188889	0.494444	0.583333	0.261111	0.355556	0.283333	0.0222222	0	0.0888889	0.0333333				0.114252	0.438113	0.62984	0.783279	0.902857	0.930195	0.928571
	Laser off	Laser on	Laser off	Laser on	Laser off	Laser on	Laser off	Laser on													0.0125	0	0.0111111	0.0444444	0.0111111	0	0.00555556	0.0888889	0.0222222	0.0444444	0.155556	0.188889				0.0833333	0.276812	0.579444	0.611253	0.67038	0.829451	0.7911
1	126.637	138.959	148.009	138.978	182.406	174.63	212.435	158.138													0.176471	0.0764706	0.0352941	0.0411765	0.0411765	0.0555556	0.155556	0.277778	0.177778	0.133333	0.111111	0.355556				0.114103	0.313742	0.527937	0.655207	0.726128	0.753209	0.775481
2	147.15	140.717	148.358	141.877	134.458	107.902	178.513	160.292													0.105882	0.0111111	0.00606061	0.175439	0.233333	0.194444	0.388889	0.433333	0.533333	0.655556	0.544444	0.655556				0.0991597	0.255901	0.556571	0.715152	0.763406	0.729121	0.728173
3	122.664	100.191	180.581	173.945	105.98	98.9131	131.785	155.234																												0.117647	0.456522	0.5	0.643939	0.663043	0.894231	0.926471
4	82.1018	27.3098	145.563	50.2024	95.033	66.316	112.289	45.4407													Day 1	Day 2	Day 3	Day 4	Day 5	Day 6	Day 7	Day 8	Day 9	Day 10	Day 11	Day 12				0.134259	0.529212	0.600877	0.691077	0.729102	0.803571	0.903533
5	133.868	155.568	109.424	108.551	118.444	83.0717	138.197	158.642												Ipsilesional Hit rate	0.1867	0.1798	0.3133	0.6467	0.7758	0.7333	0.9389	1	0.888889	0.944444	0.988889	1
6	149.809	186.838	206.87	144.876	94.7357	134.035	135.144	203.112													0.0667	0.0281	0.0133	0.4727	0.8125	0.6045	0.9833	0.9556	0.711111	0.755556	0.755556	0.966667
																					0.122222	0.135294	0.155556	0.211111	0.0555556	0.166667	0.544444	0.666667	0.65	0.727778	0.7	0.7
																					0.205556	0.616667	0.666667	0.722222	0.716667	0.6	0.761111	0.754167	0.983333	0.888889	0.85	0.911111
																					0.16	0.126667	0.373333	0.0777778	0.455556	0.5	0.766667	0.833333	0.822222	0.877778	0.677778	0.688889
																					0.1	0.0176471	0.429412	0.4	0.544444	0.55	0.661111	0.894444	0.916667	0.927778	0.966667	0.95
																					0.233333	0.0529412	0.0411765	0.0277778	0.505556	0.461111	0.366667	0.422222	0.988889	0.755556	0.988889	0.988889
																					0.126667	0.252941	0.470588	0.7	0.85	0.661111	0.511111	0.611111	0.866667	0.788889	0.977778	0.722222
																					0.186667	0.382353	0.547059	0.511111	0.838889	0.661111	0.733333	0.7	0.988889	0.988889	0.944444	0.966667
																					0.126667	0.0529412	0.364706	0.388889	0.65	0.444444	0.638889	0.516667	0.611111	0.922222	0.866667	0.622222
																					0.02	0.152941	0.0235294	0.0277778	0.422222	0.7	0.783333	0.877778	1	0.966667	0.988889	0.988889
																					0.133333	0.188235	0.394118	0.361111	0.877778	0.922222	0.855556	0.966667	0.944444	0.922222	0.966667	0.922222
																					0.0733333	0.275	0.645714	0.861111	0.833333	0.888889	0.855556	0.766667	0.672222	0.9	0.927778	0.888889
																					0.0466667	0.06	0.08	0.193939	0.28	0.788889	0.577778	0.733333	0.744444	0.861111	0.761111	0.811111
																					0.206667	0.2125	0.32	0.488889	0.461111	0.638889	0.811111	0.505556	0.438889	0.694444	0.683333	0.555556
																					0.293333	0.275	0.605882	0.538889	0.755556	0.638889	0.755556	0.755556	0.672222	0.661111	0.683333	0.677778
																					0.15625	0.722222	0.5	0.916667	0.994444	0.977778	0.966667	1	1	0.922222	0.977778	1
																					0.117647	0.211111	0.855556	0.727778	0.766667	0.672222	0.6	0.555556	0.8	0.5	0.988889	0.988889
																					0.35	0.494444	0.544444	0.761111	0.794444	0.694444	0.705556	0.572222	0.611111	1	0.944444	0.988889
																					0.0764706	0.344444	0.4	0.483333	0.488889	0.605556	0.488889	0.522222	0.588889	0.811111	0.933333	0.866667
																					0.235294	0.655556	0.583333	0.633333	0.45	0.683333	0.533333	0.788889	0.888889	0.988889	0.711111	0.711111

[truncated: 8 more sheets: Extended Data Fig. 2ab, Extended Data Fig. 7cd, Extended Data Fig. 9c, Extended Data Fig. 10c, Extended Data Fig. 11d, Extended Data Fig. 13d, Extended Data Fig. 15cd, Extended Data Fig. 17cd]
